# Supplementary material for: 4-Nitro-N-(8-quinol­yl)benzamide
Source: Acta Crystallogr Sect E Struct Rep Online. 2008 Nov 20;64(Pt 12):o2401. doi: 10.1107/S1600536808038038 (PMC2959822; doi:10.1107/S1600536808038038)
Supplement: Supplementary file 2 [file e-64-o2401-Isup2.hkl]

# 
# h,k,l, Fc-squared, Fo-squared, sigma(Fo-squared) and status flag 
# 
data_I
_shelx_title ' Y2536 in P2(1)/c' 
_shelx_refln_list_code          4 
_shelx_F_calc_maximum      244.83 
_exptl_crystal_F_000       608.00 
_reflns_d_resolution_high  0.7701 
 
loop_ 
 _symmetry_equiv_pos_as_xyz 
 'x, y, z' 
 '-x, y+1/2, -z+1/2' 
 '-x, -y, -z' 
 'x, -y-1/2, z-1/2' 
 
_cell_length_a     7.5230 
_cell_length_b    25.0309 
_cell_length_c     6.9596 
_cell_angle_alpha  90.000 
_cell_angle_beta  100.081 
_cell_angle_gamma  90.000 
 
_shelx_F_squared_multiplier     1.000 
 
loop_ 
 _refln_index_h 
 _refln_index_k 
 _refln_index_l 
 _refln_F_squared_calc 
 _refln_F_squared_meas 
 _refln_F_squared_sigma 
 _refln_observed_status 
   2   0   0     1524.04     1252.19     14.58 o 
   3   0   0     1623.59     1575.42     24.01 o 
   4   0   0      321.10      457.79      6.60 o 
   5   0   0      371.65      335.58      9.45 o 
   6   0   0        6.19        6.79      2.90 o 
   7   0   0       10.97       10.38      3.13 o 
   8   0   0      355.48      355.31     11.07 o 
   9   0   0       39.97       35.71     18.35 o 
   2   1   0      137.70      132.53      2.27 o 
   3   1   0      249.55      244.93      2.67 o 
   4   1   0        4.73        4.35      0.94 o 
   5   1   0        8.73       10.02      1.63 o 
   6   1   0      615.69      624.39      8.40 o 
   7   1   0      431.25      395.33      7.15 o 
   8   1   0       24.19       21.95      4.10 o 
   9   1   0       24.39       19.94      8.62 o 
   1   2   0     7677.49     7370.82     27.15 o 
   2   2   0        0.15        2.33      0.66 o 
   3   2   0      231.04      218.78      2.70 o 
   4   2   0     1468.62     1519.26     10.37 o 
   5   2   0      221.15      215.43      7.06 o 
   6   2   0      121.32      102.38      6.53 o 
   7   2   0       96.48       99.20      5.55 o 
   8   2   0        8.78       12.36      2.04 o 
   9   2   0       14.29       11.16      5.03 o 
   1   3   0     4101.19     3828.96     13.71 o 
   2   3   0     1530.87     1443.60      7.42 o 
   3   3   0     2549.65     2730.82     17.67 o 
   4   3   0      243.94      257.60      4.15 o 
   5   3   0      126.94      114.81      3.81 o 
   6   3   0      369.37      385.10      9.25 o 
   7   3   0        1.12        2.26      1.71 o 
   8   3   0        5.56        3.68      1.49 o 
   9   3   0       16.82       23.39      7.15 o 
   0   4   0     1368.60     1253.68     12.11 o 
   1   4   0     7844.45     7294.79     22.77 o 
   2   4   0      177.99      144.49      1.77 o 
   3   4   0       55.91       55.23      3.41 o 
   4   4   0        0.11        2.85      0.81 o 
   5   4   0      107.91      118.37      3.84 o 
   6   4   0        0.28        3.09      1.60 o 
   7   4   0      118.08       99.29     11.01 o 
   8   4   0        1.35        3.17      1.74 o 
   9   4   0       30.13       31.59     10.37 o 
   1   5   0      304.99      309.16      4.31 o 
   2   5   0      110.29      109.62      1.88 o 
   3   5   0     1267.26     1276.11      9.29 o 
   4   5   0       66.59       77.07      4.37 o 
   5   5   0       92.85       93.62      4.44 o 
   6   5   0       97.01       91.12      4.63 o 
   7   5   0       52.63       54.76      7.13 o 
   8   5   0       14.89        9.53      2.65 o 
   9   5   0       10.10       11.32      4.58 o 
   0   6   0      532.04      387.23      5.05 o 
   1   6   0        1.23        1.45      0.67 o 
   2   6   0     1337.18     1269.80      7.22 o 
   3   6   0     1419.36     1425.82      9.52 o 
   4   6   0      356.51      382.84      3.86 o 
   5   6   0      753.29      727.71      8.96 o 
   6   6   0      325.39      368.14     12.00 o 
   7   6   0       65.16       57.37      8.45 o 
   8   6   0        0.82        5.57      3.11 o 
   9   6   0       34.61       34.12     10.19 o 
   1   7   0      453.32      394.99      3.76 o 
   2   7   0      254.96      215.01      2.98 o 
   3   7   0      161.12      159.66      2.67 o 
   4   7   0      989.47     1002.49      9.11 o 
   5   7   0      270.57      234.51      4.26 o 
   6   7   0       97.40       79.49      7.63 o 
   7   7   0       43.10       43.25      6.26 o 
   8   7   0       83.47       90.07     15.15 o 
   9   7   0       96.43       61.89     14.78 o 
   0   8   0     2198.68     2063.22     16.17 o 
   1   8   0      393.18      400.09      5.72 o 
   2   8   0     1567.63     1555.00     12.70 o 
   3   8   0       39.43       34.26      2.53 o 
   4   8   0       10.25        6.90      1.28 o 
   5   8   0      449.76      428.34      5.47 o 
   6   8   0      531.43      489.30     14.18 o 
   7   8   0        8.83        5.68      1.94 o 
   8   8   0      301.04      323.48     24.80 o 
   9   8   0       30.35       27.81     11.30 o 
   1   9   0      132.94      138.26      2.59 o 
   2   9   0      954.23      902.67      7.40 o 
   3   9   0       53.94       61.97      4.61 o 
   4   9   0       16.70       21.66      2.16 o 
   5   9   0       41.59       43.08      4.32 o 
   6   9   0      395.46      354.72     18.32 o 
   7   9   0        3.54        4.37      1.38 o 
   8   9   0        6.31        6.55      2.35 o 
   9   9   0        5.10        2.69      2.28 o 
   0  10   0     4676.76     4587.05     52.75 o 
   1  10   0      445.79      446.75      5.88 o 
   2  10   0     3174.97     3181.60     38.82 o 
   3  10   0      295.22      295.05      3.42 o 
   4  10   0       36.95       33.14      3.00 o 
   5  10   0        6.72        5.39      1.36 o 
   6  10   0       51.55       51.96      7.50 o 
   7  10   0       80.57       59.32      7.36 o 
   8  10   0        0.68        3.54      2.32 o 
   9  10   0       85.97      137.22     13.21 o 
   1  11   0       34.52       29.92      2.71 o 
   2  11   0      197.87      173.73      3.67 o 
   3  11   0      235.89      216.03      3.17 o 
   4  11   0       25.68       25.36      2.88 o 
   5  11   0       32.39       32.18      4.55 o 
   6  11   0      270.16      266.52      5.98 o 
   7  11   0      192.67      176.63      6.67 o 
   8  11   0        0.24        1.61      1.78 o 
   9  11   0       17.69       15.76      4.62 o 
   0  12   0       81.75       86.43      4.22 o 
   1  12   0     2720.36     2738.20     13.50 o 
   2  12   0      837.41      875.70     10.25 o 
   3  12   0       72.88       69.23      5.14 o 
   4  12   0      256.27      235.63      4.43 o 
   5  12   0      745.51      775.48     11.15 o 
   6  12   0      187.26      197.31      4.84 o 
   7  12   0      374.11      385.33     12.91 o 
   8  12   0       32.34       31.48      9.29 o 
   1  13   0      328.88      382.61      8.82 o 
   2  13   0       11.76       13.05      1.80 o 
   3  13   0       49.40       40.48      4.00 o 
   4  13   0       76.71       68.49      3.76 o 
   5  13   0       27.66       28.28      4.12 o 
   6  13   0        5.63        8.34      1.98 o 
   7  13   0        1.96        3.76      1.84 o 
   8  13   0        0.09        0.61      2.23 o 
   0  14   0       33.07       53.18      9.27 o 
   1  14   0      456.30      426.93      5.69 o 
   2  14   0       87.74      101.18      5.56 o 
   3  14   0        7.88        7.00      1.16 o 
   4  14   0        1.64        2.33      0.94 o 
   5  14   0     1067.66     1124.43     13.01 o 
   6  14   0       46.85       46.23      6.89 o 
   7  14   0       55.61       55.45     13.00 o 
   8  14   0        5.23        6.49      3.03 o 
   1  15   0      473.84      491.41      5.41 o 
   2  15   0        1.21        3.66      0.86 o 
   3  15   0      137.83      135.63      4.22 o 
   4  15   0     1468.68     1474.74     24.87 o 
   5  15   0        3.26        6.70      1.51 o 
   6  15   0      109.72      102.67      9.04 o 
   7  15   0        7.89       11.34      3.86 o 
   8  15   0        8.22       14.11      4.61 o 
   0  16   0      784.58      776.46     26.72 o 
   1  16   0      180.84      161.94      5.72 o 
   2  16   0      256.97      269.07      6.10 o 
   3  16   0       94.21       97.51      3.95 o 
   4  16   0      974.98      947.78     13.11 o 
   5  16   0       52.59       38.06      5.22 o 
   6  16   0       22.74       17.87      3.02 o 
   7  16   0       71.65       73.99     17.40 o 
   8  16   0       18.65       17.49      6.85 o 
   1  17   0        3.83        5.39      1.54 o 
   2  17   0      345.18      344.98      6.83 o 
   3  17   0       43.92       46.63      5.48 o 
   4  17   0      719.20      725.72      9.93 o 
   5  17   0       44.29       37.33      5.28 o 
   6  17   0        1.18        1.48      1.79 o 
   7  17   0      100.16       98.70     20.82 o 
   8  17   0       22.82       17.58      7.19 o 
   0  18   0     3249.83     3356.95     25.66 o 
   1  18   0       64.04       65.29      8.44 o 
   2  18   0      683.26      666.72      8.84 o 
   3  18   0      440.87      430.95      9.64 o 
   4  18   0       95.69      113.04      7.46 o 
   5  18   0      495.36      481.73     10.14 o 
   6  18   0      230.44      236.40     11.07 o 
   7  18   0       25.48       27.84      8.55 o 
   8  18   0      176.71      212.04      9.92 o 
   1  19   0       47.14       51.63      6.76 o 
   2  19   0      387.58      399.80      8.69 o 
   3  19   0       24.87       20.14      4.52 o 
   4  19   0      335.28      295.29      6.33 o 
   5  19   0      106.61      118.02      7.95 o 
   6  19   0        2.38        4.53      4.01 o 
   7  19   0        0.17        3.61      4.55 o 
   0  20   0     1214.24     1167.92     36.02 o 
   1  20   0      464.63      474.58     12.26 o 
   2  20   0      206.06      195.30      9.11 o 
   3  20   0        2.39        2.41      1.73 o 
   4  20   0      442.37      378.63      6.55 o 
   5  20   0      208.44      210.41      8.20 o 
   6  20   0       21.35       21.32      4.76 o 
   7  20   0        4.08        6.11      3.98 o 
   1  21   0      350.78      382.99      7.45 o 
   2  21   0        2.12        4.12      1.25 o 
   3  21   0      118.59      104.30      6.34 o 
   4  21   0       79.42       70.83      5.23 o 
   5  21   0       57.26       64.42     11.54 o 
   6  21   0        0.05        2.28      2.26 o 
   7  21   0      124.79      125.75     12.78 o 
   0  22   0      955.87      954.61     22.20 o 
   1  22   0      805.19      765.12     11.06 o 
   2  22   0       67.40       67.62      8.34 o 
   3  22   0       65.01       72.37      8.16 o 
   4  22   0       64.90       38.69      7.63 o 
   5  22   0      151.11      130.90     12.25 o 
   6  22   0       34.85       40.08     11.72 o 
   7  22   0        0.09        4.02      2.84 o 
   1  23   0       64.69       58.17      6.21 o 
   2  23   0       31.85       36.81      5.91 o 
   3  23   0      145.34      118.93      6.26 o 
   4  23   0       13.21       11.45      2.62 o 
   5  23   0       16.59       13.77      4.70 o 
   6  23   0       47.46       51.24     12.58 o 
   0  24   0       72.34       65.71     12.45 o 
   1  24   0      337.95      336.70      7.48 o 
   2  24   0       32.63       22.94      4.73 o 
   3  24   0        0.48        3.95      1.75 o 
   4  24   0        6.37        8.90      2.63 o 
   5  24   0      179.89      197.39     12.04 o 
   6  24   0      111.37      119.09     10.66 o 
   1  25   0      179.42      186.41      5.40 o 
   2  25   0      251.49      240.03     12.19 o 
   3  25   0        6.47        4.27      1.73 o 
   4  25   0      235.85      275.63     12.66 o 
   5  25   0        6.23        3.76      2.59 o 
   6  25   0       29.77       25.58      8.96 o 
   0  26   0        4.15        3.70      3.06 o 
   1  26   0        1.22        2.91      1.71 o 
   2  26   0       62.90       54.98      5.75 o 
   3  26   0      128.99      127.19      5.55 o 
   4  26   0        0.85        2.85      1.72 o 
   5  26   0        6.93        5.54      3.80 o 
   1  27   0        6.19        6.00      1.93 o 
   2  27   0       45.25       26.73      5.69 o 
   3  27   0       20.07       17.49      4.15 o 
   4  27   0        3.88        4.88      2.11 o 
   5  27   0       38.93       38.93     10.67 o 
   0  28   0       29.04       28.24      6.12 o 
   1  28   0        0.96        1.83      1.47 o 
   2  28   0      457.04      548.72     10.31 o 
   3  28   0      115.47       93.87     17.01 o 
   4  28   0       18.01       17.35      6.15 o 
   1  29   0        7.03        8.92      2.61 o 
   2  29   0       10.79        8.93      2.00 o 
   3  29   0       52.18       63.40     13.28 o 
   4  29   0        8.21       12.82      4.67 o 
   0  30   0      163.01      193.95      9.69 o 
   1  30   0        4.45        5.37      1.74 o 
   2  30   0       21.20       19.15      5.91 o 
   3  30   0        8.08        7.48      2.84 o 
   1  31   0       76.81       81.89     11.88 o 
   2  31   0       20.31       15.51      5.97 o 
   0  32   0       90.48      126.97     24.03 o 
   1  32   0      177.57      252.33     11.68 o 
  -9   1   1        0.48        2.73      1.73 o 
  -8   1   1       32.22       35.49      6.20 o 
  -7   1   1      145.02      164.20      5.40 o 
  -6   1   1      185.85      180.10      5.44 o 
  -5   1   1      269.05      270.56      9.41 o 
  -4   1   1       23.63       29.41      3.75 o 
  -3   1   1     1226.62     1264.11     10.38 o 
  -2   1   1       26.86       20.07      2.07 o 
  -1   1   1     1485.49     1373.42     13.42 o 
   0   1   1      581.50      535.20      4.25 o 
   1   1   1       67.22       59.87      0.89 o 
   2   1   1      802.69      771.16      3.66 o 
   3   1   1      146.92      137.85      2.31 o 
   4   1   1      273.59      275.42      4.98 o 
   5   1   1      248.84      241.65      4.65 o 
   6   1   1      413.43      420.88      7.16 o 
   7   1   1      744.64      751.19     15.54 o 
   8   1   1       17.20       21.23      7.59 o 
   9   1   1       69.52       60.81     14.19 o 
  -9   2   1       23.40       19.48      4.96 o 
  -8   2   1        0.05        5.45      2.38 o 
  -7   2   1      658.30      703.60     11.76 o 
  -6   2   1       93.89       84.99      8.85 o 
  -5   2   1      177.94      185.85      4.69 o 
  -4   2   1      287.70      285.58      4.34 o 
  -3   2   1       93.80       85.19      2.69 o 
  -2   2   1     1348.86     1286.54      5.73 o 
  -1   2   1       10.14        7.15      0.80 o 
   0   2   1      356.35      314.28      2.54 o 
   1   2   1       20.02       15.25      1.65 o 
   2   2   1      818.10      765.07      3.91 o 
   3   2   1     1275.61     1293.50      7.92 o 
   4   2   1        1.61        2.31      0.77 o 
   5   2   1        1.31        2.49      1.14 o 
   6   2   1      941.30     1013.61     14.56 o 
   7   2   1       48.05       49.58      6.76 o 
   8   2   1        7.82        6.38      2.86 o 
   9   2   1        0.04        2.81      3.61 o 
  -9   3   1       22.60       21.02      4.33 o 
  -8   3   1       32.81       23.11      4.10 o 
  -7   3   1      896.52      837.40     11.50 o 
  -6   3   1      139.58      122.86      6.44 o 
  -5   3   1        3.03        4.60      1.54 o 
  -4   3   1     3851.19     4281.84     37.28 o 
  -3   3   1      289.19      297.17      3.33 o 
  -2   3   1      487.31      448.90      5.35 o 
  -1   3   1     1008.51      958.53      9.15 o 
   0   3   1      474.67      446.75      3.36 o 
   1   3   1      116.50       96.64      2.06 o 
   2   3   1     1915.15     1794.87      6.22 o 
   3   3   1     1938.97     2143.04     12.00 o 
   4   3   1      407.82      430.97      4.52 o 
   5   3   1       18.43       15.94      2.15 o 
   6   3   1     2084.03     2070.10     26.89 o 
   7   3   1        0.96        4.68      1.53 o 
   8   3   1        6.98        5.96      1.79 o 
   9   3   1        3.14        2.08      2.51 o 
  -9   4   1        3.89        5.11      2.49 o 
  -8   4   1      188.59      200.86      7.01 o 
  -7   4   1       56.89       52.85      7.05 o 
  -6   4   1        2.16        3.08      1.35 o 
  -5   4   1       41.17       45.77      5.40 o 
  -4   4   1     1759.00     1896.69     18.53 o 
  -3   4   1        2.58        4.58      0.91 o 
  -2   4   1     1872.04     1750.72      8.95 o 
  -1   4   1      121.86      118.88      1.96 o 
   0   4   1     1249.03     1183.10      5.21 o 
   1   4   1     2868.52     2683.55     10.25 o 
   2   4   1       25.77       23.87      1.53 o 
   3   4   1      405.72      400.52      5.48 o 
   4   4   1      111.66      113.15      2.13 o 
   5   4   1        1.31        1.96      0.81 o 
   6   4   1     1032.00      980.27     17.34 o 
   7   4   1        4.87        6.34      2.00 o 
   8   4   1       15.72       20.14      4.49 o 
   9   4   1       21.77       14.49      9.66 o 
  -9   5   1       35.20       40.04      9.06 o 
  -8   5   1      139.32      141.77     12.29 o 
  -7   5   1       53.23       57.84      7.36 o 
  -6   5   1     1261.67     1208.27     15.97 o 
  -5   5   1      123.17      114.97      6.80 o 
  -4   5   1        1.62        5.86      1.39 o 
  -3   5   1      423.44      437.41      4.46 o 
  -2   5   1     2535.29     2446.32      8.10 o 
  -1   5   1      168.97      183.74      2.25 o 
   0   5   1     4934.57     4938.68     18.75 o 
   1   5   1     1688.62     1535.70     13.35 o 
   2   5   1      136.45      143.98      1.75 o 
   3   5   1     1204.17     1303.55      6.25 o 
   4   5   1      109.62      138.17      2.75 o 
   5   5   1       48.36       44.60      3.18 o 
   6   5   1      522.65      497.19      7.96 o 
   7   5   1      209.60      184.53      8.82 o 
   8   5   1      229.12      280.56      9.78 o 
   9   5   1       23.19       31.01     15.84 o 
  -9   6   1       85.11       88.45     18.64 o 
  -8   6   1        1.42        3.85      1.83 o 
  -7   6   1      128.33      108.58      9.64 o 
  -6   6   1     3217.38     3399.82     52.64 o 
  -5   6   1       39.51       36.42      4.05 o 
  -4   6   1       25.45       31.13      3.94 o 
  -3   6   1       54.28       46.45      3.50 o 
  -2   6   1       27.20       19.67      1.88 o 
  -1   6   1      586.72      525.47      5.64 o 
   0   6   1        1.41        3.73      0.77 o 
   1   6   1      303.64      264.73      5.27 o 
   2   6   1       14.50       14.94      1.17 o 
   3   6   1      840.36      863.92      9.30 o 
   4   6   1      784.95      849.37      6.88 o 
   5   6   1     1741.72     1753.70     14.65 o 
   6   6   1      327.31      292.17      6.96 o 
   7   6   1       20.46       19.24      4.28 o 
   8   6   1       34.05       25.16      6.49 o 
   9   6   1       93.92       77.97     25.38 o 
  -9   7   1       14.29       21.83      5.20 o 
  -8   7   1        2.57        5.21      1.92 o 
  -7   7   1      813.66      787.50     10.17 o 
  -6   7   1      201.23      196.13      8.94 o 
  -5   7   1        4.42        4.90      1.66 o 
  -4   7   1        6.02        7.32      2.29 o 
  -3   7   1      157.30      144.66      3.05 o 
  -2   7   1     1491.87     1400.81      9.80 o 
  -1   7   1      306.42      299.04      4.14 o 
   0   7   1      104.48       95.71      1.98 o 
   1   7   1      306.27      262.52      2.89 o 
   2   7   1        0.01        1.34      0.36 o 
   3   7   1       81.32      102.79      1.79 o 
   4   7   1      861.42      897.07      6.71 o 
   5   7   1      217.04      208.97      3.14 o 
   6   7   1      442.48      420.04     11.98 o 
   7   7   1       11.53       12.42      3.08 o 
   8   7   1        4.23        3.97      2.63 o 
   9   7   1      229.04      310.06     25.32 o 
  -9   8   1       34.37       26.56      5.88 o 
  -8   8   1       72.47       62.93     10.39 o 
  -7   8   1       38.55       30.08      5.08 o 
  -6   8   1       21.47       18.17      3.06 o 
  -5   8   1      873.59      931.03      9.68 o 
  -4   8   1       50.21       47.95      5.77 o 
  -3   8   1      900.69      940.82      6.86 o 
  -2   8   1      567.81      546.04      5.06 o 
  -1   8   1        9.33        6.03      0.77 o 
   0   8   1        3.60        5.82      0.79 o 
   1   8   1     2731.99     2672.86      9.62 o 
   2   8   1       42.07       41.45      2.24 o 
   3   8   1      157.15      159.47      2.41 o 
   4   8   1      437.10      447.41      5.17 o 
   5   8   1      451.38      464.99      7.21 o 
   6   8   1       49.49       52.56      5.98 o 
   7   8   1      103.55       97.26     12.31 o 
   8   8   1        0.07        3.17      2.70 o 
   9   8   1        3.03        2.63      3.49 o 
  -9   9   1       31.94       27.00      8.57 o 
  -8   9   1        6.18        8.84      2.10 o 
  -7   9   1       58.96       48.51      6.48 o 
  -6   9   1     2952.56     3029.25     30.27 o 
  -5   9   1       13.80       14.17      2.21 o 
  -4   9   1        1.34        3.63      1.52 o 
  -3   9   1     2785.06     3028.29     25.82 o 
  -2   9   1     3118.87     3295.90     25.68 o 
  -1   9   1      763.57      683.65      8.34 o 
   0   9   1     1028.61     1022.66      6.99 o 
   1   9   1      878.07      903.76     10.72 o 
   2   9   1     4752.39     5203.91     19.82 o 
   3   9   1        3.17        3.61      0.98 o 
   4   9   1      326.07      290.92      3.85 o 
   5   9   1      547.18      491.79      7.59 o 
   6   9   1      192.20      191.01      4.73 o 
   7   9   1        1.92        5.33      2.48 o 
   8   9   1        7.60        7.95      3.38 o 
  -9  10   1       23.94       19.80      7.30 o 
  -8  10   1        3.11        6.37      2.33 o 
  -7  10   1        7.30        7.99      2.13 o 
  -6  10   1        4.88        3.56      1.55 o 
  -5  10   1       81.83       84.24      8.03 o 
  -4  10   1       19.50       18.55      3.03 o 
  -3  10   1      126.74      115.02      5.19 o 
  -2  10   1        3.83        4.26      1.00 o 
  -1  10   1      866.18      837.25      9.06 o 
   0  10   1        3.23        1.71      0.73 o 
   1  10   1     1467.44     1556.13     22.77 o 
   2  10   1      978.09     1012.97     11.42 o 
   3  10   1       24.54       14.98      1.46 o 
   4  10   1      232.66      207.77      3.32 o 
   5  10   1      825.13      796.14      8.53 o 
   6  10   1        8.61        9.61      1.89 o 
   7  10   1       76.75       66.94     11.14 o 
   8  10   1        7.71        3.00      3.24 o 
  -9  11   1      312.78      387.87     22.08 o 
  -8  11   1       61.67       55.44     10.89 o 
  -7  11   1       33.42       26.74      4.19 o 
  -6  11   1      232.94      231.81      8.31 o 
  -5  11   1      117.37      102.05      9.37 o 
  -4  11   1       40.81       38.80      5.47 o 
  -3  11   1       24.54       19.53      2.75 o 
  -2  11   1     4048.83     4460.22     38.53 o 
  -1  11   1        7.03       11.27      1.34 o 
   0  11   1      308.42      313.61      4.08 o 
   1  11   1      792.43      800.95      8.42 o 
   2  11   1      548.32      621.49      8.30 o 
   3  11   1       66.25       56.26      2.65 o 
   4  11   1      563.48      558.83      6.42 o 
   5  11   1      203.34      195.20      2.89 o 
   6  11   1      359.95      321.86     11.17 o 
   7  11   1      256.39      270.04     11.67 o 
   8  11   1       84.60       91.77     22.70 o 
  -9  12   1      197.79      279.55     10.87 o 
  -8  12   1      106.13       72.76     14.78 o 
  -7  12   1       10.74       12.59      2.53 o 
  -6  12   1      463.75      453.71      8.45 o 
  -5  12   1      622.24      605.33     11.30 o 
  -4  12   1      315.37      297.89      5.77 o 
  -3  12   1       82.04      112.59      5.51 o 
  -2  12   1      125.05      149.14      4.17 o 
  -1  12   1      283.56      334.36      5.58 o 
   0  12   1      720.92      778.41      8.02 o 
   1  12   1      643.18      735.58      9.33 o 
   2  12   1       58.79       59.84      3.34 o 
   3  12   1       30.52       23.00      2.34 o 
   4  12   1       88.84       84.54      2.98 o 
   5  12   1     1111.03     1096.86     21.00 o 
   6  12   1       59.13       46.67      8.79 o 
   7  12   1      241.71      257.27     14.32 o 
   8  12   1      271.40      345.58     10.77 o 
  -8  13   1       40.60       32.76      6.70 o 
  -7  13   1       33.71       30.55      4.48 o 
  -6  13   1      243.36      245.06      7.35 o 
  -5  13   1       68.31       68.42      8.49 o 
  -4  13   1     1081.79     1041.30      9.89 o 
  -3  13   1       50.57       58.17      6.38 o 
  -2  13   1       14.19        7.50      1.82 o 
  -1  13   1     1070.93     1087.15     20.28 o 
   0  13   1      576.58      520.46      5.56 o 
   1  13   1        4.02        5.74      0.99 o 
   2  13   1      118.17      128.38      4.88 o 
   3  13   1        6.23        3.61      1.21 o 
   4  13   1      132.07      128.41      6.14 o 
   5  13   1       70.58       71.20      6.38 o 
   6  13   1      176.53      167.23     14.62 o 
   7  13   1        1.03        4.35      2.34 o 
   8  13   1      148.53      220.22     11.71 o 
  -8  14   1       22.45       27.65      5.56 o 
  -7  14   1       46.65       41.68      7.51 o 
  -6  14   1      191.93      173.76     11.61 o 
  -5  14   1      438.97      436.43      7.92 o 
  -4  14   1        4.32        4.92      1.76 o 
  -3  14   1      272.38      258.45      5.90 o 
  -2  14   1        7.46        9.28      1.77 o 
  -1  14   1      134.40      124.09      6.14 o 
   0  14   1      158.94      157.63      6.02 o 
   1  14   1      340.24      356.92      5.95 o 
   2  14   1       20.92       22.83      2.37 o 
   3  14   1        2.91        3.04      0.80 o 
   4  14   1        9.80        7.08      1.02 o 
   5  14   1      446.97      403.13      6.13 o 
   6  14   1       25.80       33.26      8.10 o 
   7  14   1        9.69        8.45      3.17 o 
   8  14   1       74.60       60.12     22.02 o 
  -8  15   1      280.41      368.70     23.86 o 
  -7  15   1        6.28        5.58      1.85 o 
  -6  15   1       40.36       28.83      4.86 o 
  -5  15   1      597.75      580.85     11.65 o 
  -4  15   1      161.57      140.41      5.48 o 
  -3  15   1        5.93        6.41      2.47 o 
  -2  15   1      268.23      273.60      5.63 o 
  -1  15   1      256.69      275.66      7.92 o 
   0  15   1       76.41       87.70      2.91 o 
   1  15   1       30.30       31.93      3.50 o 
   2  15   1        9.87        8.47      1.24 o 
   3  15   1       68.25       61.95      3.09 o 
   4  15   1     1009.07     1022.41     11.84 o 
   5  15   1      280.08      235.03      4.76 o 
   6  15   1       66.68       79.20     10.63 o 
   7  15   1        0.87        6.31      3.67 o 
   8  15   1      108.27       95.02     22.46 o 
  -8  16   1       25.51       30.84      8.04 o 
  -7  16   1       16.56       12.44      3.05 o 
  -6  16   1       19.32       14.85      3.30 o 
  -5  16   1      444.74      449.15     10.05 o 
  -4  16   1      308.33      311.64      8.82 o 
  -3  16   1       11.16       13.83      2.63 o 
  -2  16   1      369.51      354.46      7.42 o 
  -1  16   1      120.39      132.52      5.33 o 
   0  16   1       21.43       26.49      3.50 o 
   1  16   1        7.06        5.01      0.96 o 
   2  16   1        0.45        2.18      1.22 o 
   3  16   1      160.26      148.74      4.18 o 
   4  16   1      238.84      225.58      4.91 o 
   5  16   1       12.39        5.57      1.56 o 
   6  16   1       94.95       94.92     18.78 o 
   7  16   1       26.69       38.95      7.73 o 
   8  16   1        1.78        2.57      2.09 o 
  -8  17   1        3.76        8.29      6.35 o 
  -7  17   1       27.06       33.63      7.52 o 
  -6  17   1       88.21       85.80      9.63 o 
  -5  17   1      147.89      161.97     12.82 o 
  -4  17   1      102.44       89.08      7.14 o 
  -3  17   1        0.87        3.08      1.20 o 
  -2  17   1        2.11        4.42      1.66 o 
  -1  17   1        6.44        6.79      1.39 o 
   0  17   1      463.26      440.69     10.60 o 
   1  17   1      850.06      889.19      7.26 o 
   2  17   1      357.51      347.86      5.89 o 
   3  17   1      465.98      423.55     10.80 o 
   4  17   1      202.29      195.86      4.54 o 
   5  17   1       55.50       42.54     10.55 o 
   6  17   1        0.75        2.60      2.52 o 
   7  17   1       83.88       92.75     21.30 o 
  -8  18   1       12.80        8.57      4.01 o 
  -7  18   1       32.79       28.13      5.68 o 
  -6  18   1       15.06       13.21      3.07 o 
  -5  18   1      645.67      571.52      8.91 o 
  -4  18   1      353.43      334.19      6.94 o 
  -3  18   1      107.71      104.19      6.95 o 
  -2  18   1       51.48       51.47      6.35 o 
  -1  18   1      238.52      216.08      5.98 o 
   0  18   1        0.87        1.15      1.66 o 
   1  18   1        1.78        5.03      1.39 o 
   2  18   1      628.25      597.17     10.19 o 
   3  18   1       22.05       14.37      2.49 o 
   4  18   1      217.37      178.36      5.31 o 
   5  18   1       63.81       54.18     10.67 o 
   6  18   1        3.62        4.29      3.41 o 
   7  18   1       11.17       17.84      5.24 o 
  -7  19   1       27.44       16.90      7.28 o 
  -6  19   1        0.48        2.64      1.79 o 
  -5  19   1        5.66        6.74      1.86 o 
  -4  19   1      117.61      108.84      5.07 o 
  -3  19   1       77.96       80.73      9.16 o 
  -2  19   1      266.36      257.37      6.13 o 
  -1  19   1       70.44       67.19      7.78 o 
   0  19   1       87.49       91.18      5.59 o 
   1  19   1        6.97        4.27      1.65 o 
   2  19   1     1428.42     1410.08     21.48 o 
   3  19   1       27.06       26.01      3.82 o 
   4  19   1      293.11      251.09      4.59 o 
   5  19   1       45.07       39.86      8.80 o 
   6  19   1       86.77       87.81     20.61 o 
   7  19   1       54.46       64.37     12.65 o 
  -7  20   1        0.95        3.77      3.22 o 
  -6  20   1       14.84       15.74      4.98 o 
  -5  20   1       15.80       15.18      3.21 o 
  -4  20   1      147.73      132.24      5.99 o 
  -3  20   1      280.98      264.41      5.97 o 
  -2  20   1      227.33      227.58      6.67 o 
  -1  20   1      732.48      714.56     11.35 o 
   0  20   1      526.02      551.23      8.89 o 
   1  20   1      244.89      227.01      5.96 o 
   2  20   1      826.20      839.91     10.76 o 
   3  20   1        0.40        2.14      1.25 o 
   4  20   1      286.59      280.16      7.93 o 
   5  20   1      353.59      306.46     44.22 o 
   6  20   1        0.51        4.41      2.48 o 
   7  20   1       11.73       12.26      3.58 o 
  -7  21   1       68.97       76.39     15.91 o 
  -6  21   1       12.35        8.33      3.10 o 
  -5  21   1      123.28       90.60      6.88 o 
  -4  21   1       18.74       14.97      4.70 o 
  -3  21   1       32.24       24.09      3.56 o 
  -2  21   1     1375.15     1380.55     16.87 o 
  -1  21   1     1090.06     1099.73     21.44 o 
   0  21   1       29.29       30.06      4.09 o 
   1  21   1     1682.53     1722.23     17.11 o 
   2  21   1      440.26      407.59      8.45 o 
   3  21   1       29.12       23.16      3.71 o 
   4  21   1       75.60       71.78      8.60 o 
   5  21   1       93.24       80.45     13.52 o 
   6  21   1       52.80       67.43     18.95 o 
   7  21   1        0.00        0.07      3.33 o 
  -7  22   1        0.56        2.53      4.43 o 
  -6  22   1        6.48       10.95      5.02 o 
  -5  22   1       50.18       44.80      9.17 o 
  -4  22   1      253.39      253.81      9.37 o 
  -3  22   1        2.13        5.55      1.94 o 
  -2  22   1      356.72      380.03     12.53 o 
  -1  22   1       11.77        6.60      2.84 o 
   0  22   1       37.17       39.95      6.41 o 
   1  22   1      939.50     1060.33     15.43 o 
   2  22   1      422.80      417.30      7.51 o 
   3  22   1       74.91       64.51      8.61 o 
   4  22   1        0.01        2.88      1.30 o 
   5  22   1        4.44        7.69      4.80 o 
   6  22   1       62.20       56.48     17.80 o 
  -6  23   1        4.28        6.05      3.97 o 
  -5  23   1       12.38        9.53      2.55 o 
  -4  23   1       12.00        6.07      1.96 o 
  -3  23   1      287.55      287.57      7.52 o 
  -2  23   1      509.14      521.33     14.34 o 
  -1  23   1      397.89      419.56      8.81 o 
   0  23   1      198.26      211.17      7.50 o 
   1  23   1        2.92        6.15      2.27 o 
   2  23   1       87.54       71.79      6.38 o 
   3  23   1       91.15       72.61      9.40 o 
   4  23   1       27.98       35.31      9.89 o 
   5  23   1       37.09       49.51     13.02 o 
   6  23   1        0.21        1.79      3.11 o 
  -6  24   1      183.53      260.42     12.70 o 
  -5  24   1       38.04       41.99      9.88 o 
  -4  24   1        1.88        2.68      1.66 o 
  -3  24   1      128.23      121.12      9.42 o 
  -2  24   1      774.05      792.24     12.56 o 
  -1  24   1      421.62      425.09      9.61 o 
   0  24   1      157.67      175.28      5.38 o 
   1  24   1      399.24      423.22      7.96 o 
   2  24   1        5.02        3.22      1.54 o 
   3  24   1        0.02        3.37      1.48 o 
   4  24   1        6.69        8.26      5.87 o 
   5  24   1        0.00        0.87      2.96 o 
   6  24   1      105.32      116.89     17.10 o 
  -6  25   1        0.30        2.11      3.19 o 
  -5  25   1       41.13       52.33     11.86 o 
  -4  25   1       18.27       11.88      3.20 o 
  -3  25   1       67.58       57.27      9.99 o 
  -2  25   1       46.34       52.27      8.25 o 
  -1  25   1       84.92       89.84      8.10 o 
   0  25   1       12.90       10.56      2.90 o 
   1  25   1        2.99        4.32      1.91 o 
   2  25   1       65.74       56.09      8.18 o 
   3  25   1      145.58      144.80      6.54 o 
   4  25   1       36.06       47.43     11.52 o 
   5  25   1        1.37        5.14      3.37 o 
  -5  26   1       17.21       12.43      3.71 o 
  -4  26   1       16.34       15.63      3.23 o 
  -3  26   1        2.83        3.96      2.13 o 
  -2  26   1      249.69      242.17      7.79 o 
  -1  26   1       58.73       62.32      8.70 o 
   0  26   1        4.95        5.33      1.86 o 
   1  26   1      182.55      183.42      7.31 o 
   2  26   1        1.89        4.89      2.12 o 
   3  26   1        1.01        3.16      1.73 o 
   4  26   1        9.28        7.07      3.68 o 
   5  26   1       78.82       92.89     18.55 o 
  -5  27   1      138.82      142.12     32.32 o 
  -4  27   1        6.68        8.62      3.43 o 
  -3  27   1       46.45       51.33      9.66 o 
  -2  27   1       18.65       19.27      4.45 o 
  -1  27   1       31.98       38.32      6.09 o 
   0  27   1      311.10      341.21      9.03 o 
   1  27   1       32.34       32.38      6.64 o 
   2  27   1        8.48        9.14      4.49 o 
   3  27   1       93.30       91.47     11.27 o 
   4  27   1      219.55      318.78     16.73 o 
   5  27   1       46.24       49.31     14.32 o 
  -4  28   1        0.37        4.89      2.85 o 
  -3  28   1        0.16        2.92      1.66 o 
  -2  28   1        0.84        2.39      1.27 o 
  -1  28   1       79.05       68.23     10.26 o 
   0  28   1        5.10        6.87      2.14 o 
   1  28   1        0.01        3.20      1.52 o 
   2  28   1      137.44      164.01      9.29 o 
   3  28   1       11.07       12.89      6.40 o 
   4  28   1      167.72      227.44     14.86 o 
  -4  29   1       20.57       14.89      5.35 o 
  -3  29   1       60.03       61.69     10.72 o 
  -2  29   1       55.28       62.70     13.59 o 
  -1  29   1        8.29        6.60      2.23 o 
   0  29   1       27.39       22.58      5.64 o 
   1  29   1        5.63        9.74      2.13 o 
   2  29   1       63.92       61.61     13.66 o 
   3  29   1        3.54        3.63      3.25 o 
   4  29   1        8.33        7.24      4.28 o 
  -3  30   1        9.13        7.44      3.30 o 
  -2  30   1        3.43        4.60      1.57 o 
  -1  30   1        6.49        8.61      2.91 o 
   0  30   1       91.39       79.96     13.82 o 
   1  30   1       29.43       22.32      7.53 o 
   2  30   1        8.05        4.97      2.73 o 
   3  30   1        8.41        4.68      2.53 o 
  -2  31   1        2.70        4.07      1.95 o 
  -1  31   1       22.24       13.77      3.98 o 
   0  31   1        2.63        3.44      1.98 o 
   1  31   1        2.05        4.07      2.25 o 
   2  31   1        0.62        2.80      1.46 o 
  -1  32   1       18.36       20.74      5.62 o 
   0  32   1       18.26       12.04      3.87 o 
   1  32   1        0.01        3.07      2.07 o 
  -9   0   2      140.32      128.41     22.75 o 
  -8   0   2      171.57      192.47     10.69 o 
  -7   0   2       16.93       15.83      4.02 o 
  -6   0   2      201.47      223.65     22.78 o 
  -5   0   2       16.27       11.81      3.70 o 
  -4   0   2     1606.72     1659.36     24.55 o 
  -3   0   2     1235.61     1320.86     63.66 o 
  -2   0   2       14.40       15.04      2.77 o 
  -1   0   2    59942.63    59715.04    668.57 o 
   0   0   2    13161.26    13399.17     69.15 o 
   1   0   2       46.70       35.01      3.55 o 
   2   0   2       78.07       72.10      1.98 o 
   3   0   2     1777.23     1955.12     30.56 o 
   4   0   2      368.72      375.65      5.70 o 
   5   0   2       69.47       67.01      8.42 o 
   6   0   2      842.55      850.96     14.66 o 
   7   0   2        2.66        2.57      2.94 o 
   8   0   2       22.93       18.96     10.64 o 
  -9   1   2        0.77        3.04      1.53 o 
  -8   1   2       40.61       41.61      6.03 o 
  -7   1   2      283.66      267.38      8.00 o 
  -6   1   2      227.11      224.77     11.97 o 
  -5   1   2      193.91      209.89      8.72 o 
  -4   1   2       16.39       20.03      3.01 o 
  -3   1   2       20.46       26.33      2.84 o 
  -2   1   2      956.66      971.54      9.00 o 
  -1   1   2    16195.14    16383.47     62.99 o 
   0   1   2     3723.96     3708.75      9.51 o 
   1   1   2       34.87       31.83      2.01 o 
   2   1   2        0.08        0.98      0.36 o 
   3   1   2     1557.64     1691.35     10.99 o 
   4   1   2       17.68       15.96      1.41 o 
   5   1   2      283.32      290.44      4.98 o 
   6   1   2      363.66      339.62      5.52 o 
   7   1   2      208.94      194.76     15.75 o 
   8   1   2        0.03        1.75      1.89 o 
  -9   2   2       31.11       27.42      6.70 o 
  -8   2   2       44.34       46.87      6.97 o 
  -7   2   2       14.92       17.77      2.68 o 
  -6   2   2       27.01       34.14      4.64 o 
  -5   2   2      670.19      693.60     11.16 o 
  -4   2   2      156.96      175.86      5.34 o 
  -3   2   2        9.82       11.50      1.88 o 
  -2   2   2      117.75       97.37      3.02 o 
  -1   2   2        3.16        8.98      2.63 o 
   0   2   2    31259.94    29957.31    403.18 o 
   1   2   2       54.04       48.06      1.70 o 
   2   2   2      121.54      118.63      2.03 o 
   3   2   2       30.25       28.66      2.03 o 
   4   2   2        1.86        1.73      0.61 o 
   5   2   2      148.08      142.75      2.74 o 
   6   2   2       21.68       16.93      2.64 o 
   7   2   2        0.91        1.72      1.05 o 
   8   2   2       19.58       10.95      3.73 o 
  -9   3   2        1.67        2.71      1.77 o 
  -8   3   2      248.37      259.37      8.65 o 
  -7   3   2        4.84        3.74      1.75 o 
  -6   3   2       12.74        8.46      1.85 o 
  -5   3   2      121.15      115.62      6.39 o 
  -4   3   2      405.08      489.72      7.74 o 
  -3   3   2      158.16      153.24      6.89 o 
  -2   3   2     2454.72     2339.73     15.93 o 
  -1   3   2     2336.28     2297.35     13.08 o 
   0   3   2    12060.66    12095.75     42.68 o 
   1   3   2     1537.14     1493.66      5.75 o 
   2   3   2      362.98      352.15      7.06 o 
   3   3   2       14.64        8.16      1.02 o 
   4   3   2      369.43      359.79      5.04 o 
   5   3   2      412.20      395.76      4.75 o 
   6   3   2      302.43      304.94      7.11 o 
   7   3   2       16.33        8.83      2.49 o 
   8   3   2        3.99        2.20      3.91 o 
  -9   4   2       11.16       10.60      2.74 o 
  -8   4   2       83.86       81.67     11.92 o 
  -7   4   2      213.26      223.82      7.92 o 
  -6   4   2        0.80        3.79      2.35 o 
  -5   4   2        1.15        4.07      1.86 o 
  -4   4   2      536.22      562.38     10.70 o 
  -3   4   2      300.86      264.92      5.40 o 
  -2   4   2        4.95        8.73      0.99 o 
  -1   4   2        0.00        0.85      0.81 o 
   0   4   2    11985.90    12057.14     47.93 o 
   1   4   2       68.45       67.09      1.61 o 
   2   4   2     1221.34     1218.50     11.59 o 
   3   4   2       46.27       47.54      3.42 o 
   4   4   2       99.10      101.78      7.85 o 
   5   4   2       76.72       76.07      4.46 o 
   6   4   2       24.36       17.75      2.94 o 
   7   4   2       44.64       32.57      6.26 o 
   8   4   2      113.81      118.09     22.63 o 
  -9   5   2       42.68       32.95      8.43 o 
  -8   5   2       88.67       80.29     12.97 o 
  -7   5   2      119.70      140.17     13.53 o 
  -6   5   2      171.81      211.86      6.35 o 
  -5   5   2       57.47       71.14      7.02 o 
  -4   5   2        7.58       11.59      2.00 o 
  -3   5   2       89.42       81.85      6.39 o 
  -2   5   2      118.11      107.82      2.66 o 
  -1   5   2      251.07      244.53      3.59 o 
   0   5   2      467.91      477.40      3.69 o 
   1   5   2      834.83      795.53      7.80 o 
   2   5   2     2206.67     2204.65     14.17 o 
   3   5   2      854.53      901.41      6.21 o 
   4   5   2        0.26        0.65      1.01 o 
   5   5   2      227.06      240.74      5.41 o 
   6   5   2       30.09       30.00      5.33 o 
   7   5   2       30.76       30.23      6.47 o 
   8   5   2      119.81      120.84     19.33 o 
  -9   6   2       33.14       43.48      6.95 o 
  -8   6   2       39.70       45.59      7.17 o 
  -7   6   2        2.93        7.04      1.81 o 
  -6   6   2      837.10      843.01     16.84 o 
  -5   6   2      111.72      113.23      9.09 o 
  -4   6   2        1.91        5.50      2.21 o 
  -3   6   2      149.53      141.50      8.46 o 
  -2   6   2      299.08      292.31      4.72 o 
  -1   6   2      543.48      471.12      6.56 o 
   0   6   2     3136.76     3082.83     16.41 o 
   1   6   2      141.45      136.28      2.89 o 
   2   6   2     1135.34     1169.99     41.71 o 
   3   6   2      791.55      809.63     12.92 o 
   4   6   2       53.24       56.48      5.04 o 
   5   6   2      533.42      544.46     19.46 o 
   6   6   2       49.89       42.60      6.87 o 
   7   6   2       57.01       39.68     10.87 o 
   8   6   2       82.11       58.40     24.71 o 
  -9   7   2       27.15       17.89      4.73 o 
  -8   7   2       14.18       10.54      2.67 o 
  -7   7   2       74.23       71.42      8.75 o 
  -6   7   2       37.26       31.49      5.41 o 
  -5   7   2      214.76      217.27      7.19 o 
  -4   7   2      735.43      694.95      9.23 o 
  -3   7   2       30.76       34.84      4.19 o 
  -2   7   2       20.05       17.14      1.73 o 
  -1   7   2      124.44      119.01      2.51 o 
   0   7   2      257.59      237.31      2.59 o 
   1   7   2      521.59      565.75      6.48 o 
   2   7   2     2101.54     2031.88     15.75 o 
   3   7   2      871.97      869.98      4.74 o 
   4   7   2      147.69      132.38      3.05 o 
   5   7   2      196.41      153.63     18.17 o 
   6   7   2       34.78       34.09      5.57 o 
   7   7   2        2.19        2.33      2.04 o 
   8   7   2       62.54       70.02     24.65 o 
  -9   8   2       22.18       20.39      4.14 o 
  -8   8   2        9.85        9.81      3.11 o 
  -7   8   2       67.34       56.30      8.61 o 
  -6   8   2      921.45      960.02     12.62 o 
  -5   8   2      131.77      131.71      7.51 o 
  -4   8   2       19.75       23.68      3.87 o 
  -3   8   2     1122.30     1151.17     10.70 o 
  -2   8   2      189.07      219.70      3.66 o 
  -1   8   2      904.67      922.05     13.87 o 
   0   8   2       99.89       82.65      3.16 o 
   1   8   2      678.55      674.78      5.52 o 
   2   8   2      486.14      484.15      4.84 o 
   3   8   2       40.64       36.37      6.60 o 
   4   8   2      232.80      235.00      3.40 o 
   5   8   2      480.46      492.97      7.63 o 
   6   8   2       25.78       26.66      5.14 o 
   7   8   2       76.28       73.74     13.73 o 
   8   8   2       36.56       32.23     14.55 o 
  -9   9   2      122.88      139.79     18.62 o 
  -8   9   2        8.47        8.64      2.30 o 
  -7   9   2      671.12      659.60     19.00 o 
  -6   9   2       57.13       54.54      6.94 o 
  -5   9   2      121.00      131.26      5.59 o 
  -4   9   2       51.70       46.11      7.07 o 
  -3   9   2     1539.99     1522.35     22.27 o 
  -2   9   2        2.62        3.69      1.01 o 
  -1   9   2      296.68      308.54      4.27 o 
   0   9   2        5.20        6.94      0.87 o 
   1   9   2        1.81        1.10      0.67 o 
   2   9   2      147.76      140.99      2.68 o 
   3   9   2       48.69       62.43      9.77 o 
   4   9   2        6.59        3.30      1.69 o 
   5   9   2      139.87      140.01      6.24 o 
   6   9   2       25.22       29.61      4.73 o 
   7   9   2       91.35       94.60     16.02 o 
   8   9   2       21.85       19.69      9.48 o 
  -9  10   2        0.14        3.81      1.85 o 
  -8  10   2       39.97       34.64      6.69 o 
  -7  10   2      107.23      102.29     10.96 o 
  -6  10   2       15.29       12.74      2.64 o 
  -5  10   2       19.67       17.06      2.77 o 
  -4  10   2        6.28       10.49      1.73 o 
  -3  10   2      155.78      168.79      5.45 o 
  -2  10   2       27.75       26.86      3.87 o 
  -1  10   2     2592.64     2654.44     14.55 o 
   0  10   2      203.77      203.90      4.66 o 
   1  10   2        2.35        1.24      0.59 o 
   2  10   2       40.95       41.03      3.42 o 
   3  10   2        1.27        6.53      2.30 o 
   4  10   2      313.30      326.41      5.03 o 
   5  10   2      169.53      164.96      6.60 o 
   6  10   2      140.28      138.06      6.33 o 
   7  10   2        1.65        3.32      2.69 o 
   8  10   2       23.14       22.02      9.42 o 
  -9  11   2        0.71        4.08      2.31 o 
  -8  11   2        8.45       12.00      2.60 o 
  -7  11   2       85.15       84.69     10.03 o 
  -6  11   2        5.61        4.59      2.12 o 
  -5  11   2       29.47       36.33      4.17 o 
  -4  11   2      593.20      571.82      9.89 o 
  -3  11   2      162.31      160.35      6.16 o 
  -2  11   2        5.88        6.46      1.54 o 
  -1  11   2     2255.87     2355.82     17.45 o 
   0  11   2      146.53      169.86      3.46 o 
   1  11   2        6.62        7.39      0.89 o 
   2  11   2        1.15        2.56      1.04 o 
   3  11   2       21.71       23.26      2.42 o 
   4  11   2       17.32       18.13      2.41 o 
   5  11   2       95.55       84.33      4.64 o 
   6  11   2      728.93      751.70     16.89 o 
   7  11   2        1.12        1.99      1.87 o 
   8  11   2       36.83       43.73     16.39 o 
  -9  12   2       21.19       24.37      5.11 o 
  -8  12   2      156.76      158.46      8.42 o 
  -7  12   2      147.67      148.65     17.02 o 
  -6  12   2       72.98       92.66     11.67 o 
  -5  12   2      592.33      586.20     11.65 o 
  -4  12   2      516.11      509.09      7.56 o 
  -3  12   2      151.84      172.72      5.69 o 
  -2  12   2        0.45        3.77      1.64 o 
  -1  12   2        6.29        7.58      1.18 o 
   0  12   2     2389.64     2367.77     52.78 o 
   1  12   2      364.65      397.95      5.50 o 
   2  12   2      223.89      203.72      4.85 o 
   3  12   2       11.30        8.56      1.66 o 
   4  12   2      312.54      316.10     15.11 o 
   5  12   2      191.05      204.30      8.59 o 
   6  12   2       20.81       18.44      5.93 o 
   7  12   2       22.71       20.22      6.31 o 
   8  12   2       16.10       15.21      5.71 o 
  -8  13   2       27.89       25.01      4.14 o 
  -7  13   2       77.78       67.51      9.03 o 
  -6  13   2      189.55      199.95      8.17 o 
  -5  13   2      124.87      125.22      7.04 o 
  -4  13   2     1166.64     1090.92     14.79 o 
  -3  13   2       28.57       24.31      3.58 o 
  -2  13   2     1708.13     1885.03     29.34 o 
  -1  13   2      234.13      218.71      3.80 o 
   0  13   2       58.19       51.15      4.21 o 
   1  13   2        7.46       10.24      1.27 o 
   2  13   2      168.90      177.82      4.22 o 
   3  13   2      125.17      115.96      7.09 o 
   4  13   2      693.87      694.96     14.80 o 
   5  13   2      158.10      187.14      7.54 o 
   6  13   2        1.66        2.85      2.30 o 
   7  13   2       57.30       49.13     14.05 o 
   8  13   2        0.04        0.89      1.98 o 
  -8  14   2       43.26       38.21      7.12 o 
  -7  14   2        0.70        4.94      1.80 o 
  -6  14   2      619.93      667.19     11.16 o 
  -5  14   2      309.93      323.02      7.90 o 
  -4  14   2      764.98      732.95     10.75 o 
  -3  14   2       36.70       53.31      6.26 o 
  -2  14   2      231.69      217.84      6.55 o 
  -1  14   2       16.69       16.51      2.47 o 
   0  14   2     1125.61     1093.20      7.21 o 
   1  14   2      200.91      219.85      3.82 o 
   2  14   2      713.67      702.81      8.45 o 
   3  14   2       38.80       31.56      3.48 o 
   4  14   2      240.09      242.47      8.21 o 
   5  14   2      298.69      309.64     10.24 o 
   6  14   2       14.66        9.97      3.84 o 
   7  14   2       14.38       12.60      4.58 o 
   8  14   2       34.20       36.17     12.43 o 
  -8  15   2       25.00       31.88      5.28 o 
  -7  15   2       54.83       71.44      8.35 o 
  -6  15   2      343.77      356.40      7.93 o 
  -5  15   2      536.26      583.89     10.37 o 
  -4  15   2      262.67      264.99      9.52 o 
  -3  15   2       39.47       44.32      5.85 o 
  -2  15   2      486.56      480.64      8.37 o 
  -1  15   2      142.68      136.92      6.25 o 
   0  15   2       13.37       11.33      1.82 o 
   1  15   2       19.87       23.29      2.51 o 
   2  15   2      200.96      182.98      3.57 o 
   3  15   2      137.78      131.68      7.61 o 
   4  15   2      419.46      453.28     10.25 o 
   5  15   2       33.45       25.66      4.80 o 
   6  15   2        1.78        5.03      3.20 o 
   7  15   2       30.14       23.22      6.91 o 
  -8  16   2       12.56       13.93      4.00 o 
  -7  16   2        8.10        8.28      2.16 o 
  -6  16   2        0.74        3.82      1.79 o 
  -5  16   2      981.33      982.05     15.28 o 
  -4  16   2       46.94       45.37      5.39 o 
  -3  16   2       31.17       42.54      5.32 o 
  -2  16   2        8.48        7.88      2.59 o 
  -1  16   2       54.96       64.43      6.22 o 
   0  16   2       22.28       21.03      2.82 o 
   1  16   2      328.27      354.91      6.73 o 
   2  16   2     1086.21     1095.13      8.24 o 
   3  16   2      231.52      237.82     10.00 o 
   4  16   2       13.50        6.71      2.36 o 
   5  16   2      130.06      117.94     14.63 o 
   6  16   2      116.12      113.74     12.29 o 
   7  16   2       72.77       67.40     14.00 o 
  -8  17   2       46.68       35.69     13.03 o 
  -7  17   2        0.22        2.95      1.60 o 
  -6  17   2        0.06        3.74      1.87 o 
  -5  17   2      449.27      449.69      7.94 o 
  -4  17   2       16.36       21.48      3.57 o 
  -3  17   2      265.21      259.05      6.12 o 
  -2  17   2        0.17        2.22      1.04 o 
  -1  17   2       71.13       55.15      6.80 o 
   0  17   2       59.12       62.66      5.58 o 
   1  17   2      242.74      243.90      7.78 o 
   2  17   2      271.96      257.14      4.40 o 
   3  17   2       18.75       25.62      4.17 o 
   4  17   2      197.17      207.45     14.08 o 
   5  17   2       10.41        9.57      3.65 o 
   6  17   2        0.18        4.96      3.88 o 
   7  17   2       46.52       45.76     10.10 o 
  -8  18   2       33.10       34.31      8.81 o 
  -7  18   2       75.21       77.93     11.97 o 
  -6  18   2       46.46       38.30      6.44 o 
  -5  18   2       31.52       37.56      5.33 o 
  -4  18   2       47.15       42.54      6.99 o 
  -3  18   2      484.57      503.31     13.60 o 
  -2  18   2        0.41        1.92      1.58 o 
  -1  18   2      856.83      913.85     11.21 o 
   0  18   2      321.86      307.21      6.75 o 
   1  18   2       59.59       52.27      3.57 o 
   2  18   2      292.79      279.10      4.85 o 
   3  18   2       22.70       16.28      3.72 o 
   4  18   2      449.62      464.36     11.54 o 
   5  18   2       45.68       50.47     12.55 o 
   6  18   2       32.56       32.81      9.23 o 
   7  18   2       59.82       42.55     15.91 o 
  -7  19   2       64.00       49.86     11.16 o 
  -6  19   2        3.14        3.45      2.02 o 
  -5  19   2       49.02       51.05      6.64 o 
  -4  19   2       23.10       23.27      3.55 o 
  -3  19   2       30.49       35.10      4.40 o 
  -2  19   2      183.58      177.26      6.77 o 
  -1  19   2      245.24      265.95      8.47 o 
   0  19   2      273.36      263.76      6.37 o 
   1  19   2      731.28      740.89     19.62 o 
   2  19   2        6.74        3.02      1.06 o 
   3  19   2      218.35      206.23      6.07 o 
   4  19   2      239.82      287.44     11.20 o 
   5  19   2        7.40       10.50      2.78 o 
   6  19   2        6.69        6.15      3.42 o 
   7  19   2       77.04       67.32     15.35 o 
  -7  20   2       10.44        7.77      3.15 o 
  -6  20   2       23.91       25.02      6.10 o 
  -5  20   2      347.02      313.64      8.90 o 
  -4  20   2      276.61      258.13      7.32 o 
  -3  20   2       19.91       20.06      3.05 o 
  -2  20   2       37.21       36.24      4.45 o 
  -1  20   2      941.90      925.40     21.20 o 
   0  20   2     1602.58     1717.04     22.13 o 
   1  20   2      470.53      478.03      7.40 o 
   2  20   2       94.24      100.83      4.75 o 
   3  20   2       15.77       10.35      2.51 o 
   4  20   2      124.51      149.82     15.32 o 
   5  20   2       61.15       50.57     16.72 o 
   6  20   2        6.09        7.11      3.86 o 
  -7  21   2       12.30       10.91      3.54 o 
  -6  21   2       68.23       51.06     10.71 o 
  -5  21   2        0.56        2.25      1.67 o 
  -4  21   2      184.68      191.44      9.41 o 
  -3  21   2      282.30      278.34      7.95 o 
  -2  21   2      150.89      178.67      7.43 o 
  -1  21   2     1025.80     1012.69     15.95 o 
   0  21   2        3.12        3.16      1.35 o 
   1  21   2      238.91      228.23      6.60 o 
   2  21   2        7.74        4.36      1.95 o 
   3  21   2      148.75      121.87      9.32 o 
   5  21   2       59.71       60.84     12.21 o 
   6  21   2       58.78       47.74     12.08 o 
  -7  22   2        1.09        4.27      3.35 o 
  -6  22   2        0.37        0.08      1.58 o 
  -5  22   2        1.46        3.56      1.32 o 
  -4  22   2       65.35       60.02      9.15 o 
  -3  22   2       19.38       22.14      3.71 o 
  -2  22   2      717.84      696.82     13.34 o 
  -1  22   2      161.93      160.18     12.08 o 
   0  22   2      343.86      344.16     10.48 o 
   1  22   2       11.67        9.11      3.09 o 
   2  22   2      143.53      150.09      7.22 o 
   3  22   2        0.87        4.03      1.49 o 
   4  22   2      220.33      212.32     12.07 o 
   5  22   2      213.92      231.22     22.85 o 
   6  22   2       28.16       30.87      9.69 o 
  -6  23   2      123.41      133.26      8.67 o 
  -5  23   2       21.87       18.04      3.69 o 
  -4  23   2       45.36       36.97      6.15 o 
  -3  23   2        3.78        3.53      1.65 o 
  -2  23   2      127.69      100.49     11.67 o 
  -1  23   2      241.26      235.80      8.24 o 
   0  23   2        0.59        1.75      1.49 o 
   1  23   2       66.95       74.32      9.28 o 
   2  23   2        4.03        7.21      2.54 o 
   3  23   2      153.80      147.35     22.22 o 
   4  23   2      163.09      168.40     11.11 o 
   5  23   2      122.91      157.99     22.81 o 
   6  23   2        2.91        6.07      4.01 o 
  -6  24   2       36.75       23.40      7.53 o 
  -5  24   2        0.21        1.89      1.65 o 
  -4  24   2        0.03        2.81      1.52 o 
  -3  24   2       46.71       45.41      7.50 o 
  -2  24   2      605.63      614.79     10.82 o 
  -1  24   2       11.60       10.07      2.47 o 
   0  24   2      103.26      102.93      9.50 o 
   1  24   2       19.34       17.40      3.40 o 
   2  24   2       12.64        5.97      2.85 o 
   3  24   2       28.21       18.89      4.55 o 
   4  24   2       36.82       43.93     12.08 o 
   5  24   2       16.47       17.92      5.17 o 
  -6  25   2       13.94       10.40      3.85 o 
  -5  25   2       64.60       66.61     11.73 o 
  -4  25   2        4.91        6.35      1.64 o 
  -3  25   2      227.19      225.06      9.14 o 
  -2  25   2       37.81       29.48      5.97 o 
  -1  25   2       17.53       17.41      3.67 o 
   0  25   2      200.35      201.89      7.65 o 
   1  25   2       77.81       62.15      8.77 o 
   2  25   2       23.81       19.20      5.40 o 
   3  25   2       82.90      107.75     17.56 o 
   4  25   2      119.32      116.44     26.54 o 
   5  25   2      119.63      152.40     14.17 o 
  -5  26   2      229.64      269.26      7.03 o 
  -4  26   2       13.63       18.50      4.25 o 
  -3  26   2        2.88        3.26      2.28 o 
  -2  26   2        8.84        6.38      2.23 o 
  -1  26   2       83.15       77.54     10.65 o 
   0  26   2        0.27        1.60      1.28 o 
   1  26   2       77.62       73.92      9.53 o 
   2  26   2      162.61      173.50      7.21 o 
   3  26   2       53.08       57.74     14.64 o 
   4  26   2        3.59        5.91      3.70 o 
  -5  27   2        0.98        4.53      2.72 o 
  -4  27   2        2.55        2.71      1.96 o 
  -3  27   2       12.05       15.85      3.60 o 
  -2  27   2       38.24       41.66      8.19 o 
  -1  27   2       56.96       58.94      8.72 o 
   0  27   2        0.99        1.92      1.40 o 
   1  27   2       11.01        6.23      3.28 o 
   2  27   2       14.50        9.53      3.03 o 
   3  27   2        0.16        6.65      2.78 o 
   4  27   2       11.20        7.39      4.91 o 
  -4  28   2       85.39       76.21      9.71 o 
  -3  28   2       66.93       48.36     10.84 o 
  -2  28   2       81.91       72.61     12.38 o 
  -1  28   2        1.28        2.07      1.96 o 
   0  28   2       48.13       44.19      9.55 o 
   1  28   2      125.59      158.17      9.30 o 
   2  28   2        0.12        1.01      1.85 o 
   3  28   2        2.31        1.86      2.55 o 
   4  28   2        1.20        2.08      2.33 o 
  -4  29   2       21.07       15.66      4.99 o 
  -3  29   2       46.96       39.17     10.43 o 
  -2  29   2       37.18       34.31      8.62 o 
  -1  29   2       82.31       95.18      7.05 o 
   0  29   2        0.07        2.46      1.83 o 
   1  29   2       54.74       50.33     11.71 o 
   2  29   2        4.57        2.12      3.10 o 
   3  29   2       64.15       59.93     16.29 o 
  -3  30   2      133.44      156.61      8.71 o 
  -2  30   2       34.44       31.08      7.87 o 
  -1  30   2       38.78       35.48      9.10 o 
   0  30   2       77.12       86.26     15.55 o 
   1  30   2        1.80        2.73      1.79 o 
   2  30   2       38.99       33.09     13.19 o 
  -2  31   2        2.40        5.43      2.38 o 
  -1  31   2       23.91       22.27      7.23 o 
   0  31   2        0.20        1.47      1.41 o 
   1  31   2        6.04        4.81      2.21 o 
  -9   1   3       45.30       44.16      7.42 o 
  -8   1   3        1.19        4.14      1.55 o 
  -7   1   3       88.88       80.10     10.28 o 
  -6   1   3       40.44       31.73      4.63 o 
  -5   1   3       16.73       17.50      3.22 o 
  -4   1   3     2612.23     2754.62     36.33 o 
  -3   1   3      191.95      179.84      5.28 o 
  -2   1   3      416.73      387.28      7.70 o 
  -1   1   3      299.41      286.91      3.62 o 
   0   1   3       77.15       58.99      4.17 o 
   1   1   3      618.86      584.38      5.28 o 
   2   1   3      285.18      282.61      2.76 o 
   3   1   3        5.63        5.08      0.75 o 
   4   1   3      252.62      259.12      2.77 o 
   5   1   3       35.90       29.88      3.58 o 
   6   1   3     2525.80     2734.01     24.64 o 
   7   1   3       31.44       26.44      7.82 o 
  -9   2   3        0.49        3.34      2.09 o 
  -8   2   3       58.93       51.28      7.84 o 
  -7   2   3      337.25      344.28     10.18 o 
  -6   2   3       86.91      105.00      9.63 o 
  -5   2   3      225.63      234.84      5.80 o 
  -4   2   3       30.43       47.45      6.22 o 
  -3   2   3      723.66      767.86     10.51 o 
  -2   2   3      171.97      146.27      3.74 o 
  -1   2   3        9.05        8.79      1.03 o 
   0   2   3      123.46      115.39      2.91 o 
   1   2   3      379.86      359.07      3.76 o 
   2   2   3       21.89       26.32      2.16 o 
   3   2   3      173.28      163.41      3.20 o 
   4   2   3       75.05       72.08      2.87 o 
   5   2   3       62.55       56.84      7.72 o 
   6   2   3       33.91       41.76      6.83 o 
   7   2   3       45.35       33.27     12.29 o 
  -9   3   3        0.62        2.07      1.47 o 
  -8   3   3        2.20        4.48      1.85 o 
  -7   3   3      147.12      141.57      9.90 o 
  -6   3   3       22.88       22.18      3.47 o 
  -5   3   3      425.65      458.54      7.79 o 
  -4   3   3        2.50        6.45      1.83 o 
  -3   3   3        6.46        7.86      2.11 o 
  -2   3   3       19.27       21.35      2.56 o 
  -1   3   3      147.70      129.64      3.82 o 
   0   3   3       67.75       61.08      4.03 o 
   1   3   3     1793.99     1734.23      9.60 o 
   2   3   3        3.01        4.17      0.70 o 
   3   3   3      957.15     1016.48     11.08 o 
   4   3   3        9.96       10.45      1.91 o 
   5   3   3      480.80      512.53      8.23 o 
   6   3   3       48.53       46.04      8.22 o 
  -9   4   3       75.94       58.92     11.07 o 
  -8   4   3      204.59      225.94     21.96 o 
  -7   4   3       22.60       17.17      3.11 o 
  -6   4   3       81.62       98.75      8.89 o 
  -5   4   3      245.73      268.26     15.82 o 
  -4   4   3      461.43      471.26      9.25 o 
  -3   4   3       43.52       45.54      5.97 o 
  -2   4   3      123.96      120.33      7.08 o 
  -1   4   3     1813.10     1827.79     18.92 o 
   0   4   3      183.26      186.04      3.71 o 
   1   4   3      175.75      162.06      2.08 o 
   2   4   3      472.35      453.84      4.09 o 
   3   4   3      536.80      574.19      7.27 o 
   4   4   3        0.27        1.43      0.77 o 
   5   4   3      358.96      347.83      8.85 o 
   6   4   3      140.61      113.91      5.11 o 
   7   4   3       42.39       35.96     11.25 o 
   8   4   3       16.17        9.78      8.56 o 
  -9   5   3       91.84      114.32     11.89 o 
  -8   5   3       11.00        9.32      2.31 o 
  -7   5   3     1974.83     2042.59     24.69 o 
  -6   5   3       15.09       22.06      3.43 o 
  -5   5   3      105.26      134.49     11.35 o 
  -4   5   3      464.37      502.58      9.20 o 
  -3   5   3       60.47       62.94      8.69 o 
  -2   5   3        5.62        5.35      1.10 o 
  -1   5   3     1333.72     1362.33     18.60 o 
   0   5   3        4.27        2.16      0.77 o 
   1   5   3      239.31      241.89      2.78 o 
   2   5   3      871.81      902.07      5.69 o 
   3   5   3      223.22      234.43      5.48 o 
   4   5   3      425.15      408.10      9.45 o 
   5   5   3      630.92      618.97     10.18 o 
   6   5   3       55.88       57.62      9.71 o 
   7   5   3       24.75       19.81      7.58 o 
   8   5   3       41.46       36.39     20.43 o 
  -9   6   3       14.52       12.96      3.05 o 
  -8   6   3        1.83        3.15      1.66 o 
  -7   6   3      340.11      395.36     11.42 o 
  -6   6   3      566.78      630.60     17.95 o 
  -5   6   3       14.15       15.13      2.55 o 
  -4   6   3      195.65      169.73      5.62 o 
  -3   6   3       77.94       94.49      8.06 o 
  -2   6   3      259.41      246.61      8.41 o 
  -1   6   3        0.46        1.46      0.86 o 
   0   6   3      409.73      418.35      5.42 o 
   1   6   3       43.47       50.44      1.85 o 
   2   6   3      367.96      360.09      3.35 o 
   3   6   3      305.05      344.29      5.46 o 
   4   6   3       31.39       33.05      4.00 o 
   5   6   3      371.30      403.25      9.78 o 
   6   6   3       91.58       70.96     13.58 o 
   7   6   3       95.80      109.41     21.59 o 
   8   6   3        4.42        1.59      2.81 o 
  -9   7   3        7.06        8.65      2.39 o 
  -8   7   3      303.72      311.53      7.56 o 
  -7   7   3        1.01        5.24      2.14 o 
  -6   7   3     1262.43     1319.25     18.29 o 
  -5   7   3        0.25        3.23      1.54 o 
  -4   7   3        1.54        2.99      1.37 o 
  -3   7   3      355.69      361.46      5.92 o 
  -2   7   3       39.93       39.69      5.30 o 
  -1   7   3        1.69        2.76      0.97 o 
   0   7   3       59.38       62.22      4.48 o 
   1   7   3       52.44       62.12      2.76 o 
   2   7   3      240.17      267.34      2.82 o 
   3   7   3      195.05      193.26      6.36 o 
   4   7   3       26.47       26.58      4.94 o 
   5   7   3       27.85       26.43      4.57 o 
   6   7   3       45.43       43.53      8.89 o 
   7   7   3        0.83        2.81      2.57 o 
   8   7   3      271.77      338.37     14.98 o 
  -9   8   3        0.23        3.91      1.94 o 
  -8   8   3        1.24        6.74      2.36 o 
  -7   8   3      217.23      235.71      7.60 o 
  -6   8   3      405.53      406.21      8.22 o 
  -5   8   3        6.20       10.48      2.73 o 
  -4   8   3      553.12      546.48     14.26 o 
  -3   8   3      322.65      334.35      8.23 o 
  -2   8   3       14.02       15.91      2.47 o 
  -1   8   3       11.39       13.70      1.89 o 
   0   8   3       20.97       32.50      2.79 o 
   1   8   3      955.24      975.36      8.08 o 
   2   8   3      138.06      150.74      5.55 o 
   3   8   3       13.88        9.65      5.35 o 
   4   8   3      474.92      484.61     10.37 o 
   5   8   3      519.53      532.25     34.31 o 
   6   8   3       17.07       19.21      5.77 o 
   7   8   3        9.24        7.03      3.55 o 
   8   8   3        0.43        3.91      2.69 o 
  -9   9   3        8.80        7.90      2.57 o 
  -8   9   3      119.78      106.58     15.52 o 
  -7   9   3      891.59      915.31     16.31 o 
  -6   9   3       14.44       15.64      3.32 o 
  -5   9   3        2.61        1.82      1.60 o 
  -4   9   3        7.83        7.22      1.97 o 
  -3   9   3      589.63      609.63     10.32 o 
  -2   9   3     2769.27     2685.98     19.98 o 
  -1   9   3      722.82      755.54      7.06 o 
   0   9   3      360.75      358.38      5.57 o 
   1   9   3      537.62      551.47      3.40 o 
   2   9   3       64.96       65.73      2.08 o 
   3   9   3      100.51       92.21      9.75 o 
   4   9   3      592.75      656.98     14.37 o 
   5   9   3      253.61      261.69      8.19 o 
   6   9   3      108.21       95.16      6.91 o 
   7   9   3       47.41       49.11     15.90 o 
   8   9   3      215.03      290.43     16.70 o 
  -9  10   3       67.11       52.45     11.22 o 
  -8  10   3       55.21       56.72      8.21 o 
  -7  10   3      103.94      104.06     13.59 o 
  -6  10   3      344.57      368.71     12.59 o 
  -5  10   3      221.90      232.44     10.74 o 
  -4  10   3      148.42      146.25      9.12 o 
  -3  10   3      818.05      863.21     13.62 o 
  -2  10   3       68.83       76.64      6.79 o 
  -1  10   3       93.07      111.02      3.77 o 
   0  10   3     1011.26     1082.17      6.80 o 
   1  10   3     2207.43     2358.51      9.71 o 
   2  10   3      180.41      170.36      3.33 o 
   3  10   3        0.65        0.35      2.38 o 
   4  10   3     1031.51     1023.14     33.57 o 
   5  10   3      488.64      538.73     11.59 o 
   6  10   3       26.38       30.15      8.26 o 
   7  10   3        1.51        3.25      2.25 o 
   8  10   3      194.50      261.68     14.19 o 
  -9  11   3        2.42        5.67      1.99 o 
  -8  11   3        9.83       10.67      3.60 o 
  -7  11   3       47.25       54.95      7.00 o 
  -6  11   3     1928.00     1990.15     26.37 o 
  -5  11   3        1.53        4.30      1.95 o 
  -4  11   3       60.69       65.14      6.62 o 
  -3  11   3     1938.27     2039.31     32.55 o 
  -2  11   3      265.33      284.69      5.61 o 
  -1  11   3      922.83      907.86     19.30 o 
   0  11   3        0.31        2.95      0.90 o 
   1  11   3      323.46      340.14      3.98 o 
   2  11   3       33.60       43.00      3.46 o 
   3  11   3        5.91        7.34      2.81 o 
   4  11   3        3.01        3.22      1.81 o 
   5  11   3      210.16      201.03      9.16 o 
   6  11   3      136.11      139.28      7.89 o 
   7  11   3        3.36        3.46      2.15 o 
  -8  12   3       67.17       61.12      9.17 o 
  -7  12   3        0.97        3.45      1.79 o 
  -6  12   3      840.23      884.85     11.51 o 
  -5  12   3      220.37      213.26      9.67 o 
  -4  12   3       10.25       13.50      2.57 o 
  -3  12   3        0.83        2.24      1.66 o 
  -2  12   3       31.70       28.71      4.23 o 
  -1  12   3      132.80      126.97      4.25 o 
   0  12   3      645.85      680.58      7.08 o 
   1  12   3      104.63      125.35      4.44 o 
   2  12   3        1.22        2.68      1.59 o 
   3  12   3      171.16      175.19     13.70 o 
   4  12   3       74.08       68.71      9.87 o 
   5  12   3      621.18      578.26     28.38 o 
   6  12   3        4.14        6.90      3.35 o 
   7  12   3       26.23       26.47      7.60 o 
  -8  13   3       20.61       18.62      3.95 o 
  -7  13   3       76.28       65.18      8.57 o 
  -6  13   3       24.20       21.73      4.03 o 
  -5  13   3      488.65      497.04     12.56 o 
  -4  13   3       13.52       14.91      3.19 o 
  -3  13   3      211.33      212.07      8.65 o 
  -2  13   3      314.98      336.56      6.89 o 
  -1  13   3        1.66        2.97      1.29 o 
   0  13   3        7.65       10.08      1.42 o 
   1  13   3       47.53       44.83      2.66 o 
   2  13   3       52.33       42.83      4.38 o 
   3  13   3       87.06       98.45     12.72 o 
   4  13   3      930.54     1005.90     18.33 o 
   5  13   3      246.24      221.28      8.78 o 
   6  13   3       22.19       24.48      6.11 o 
   7  13   3        2.73        2.29      2.55 o 
  -8  14   3        0.68        2.61      1.84 o 
  -7  14   3       64.95       62.57      7.80 o 
  -6  14   3      371.54      385.60     11.23 o 
  -5  14   3     1107.90     1086.24     13.25 o 
  -4  14   3       30.91       38.27      4.92 o 
  -3  14   3      368.42      376.80      8.49 o 
  -2  14   3      217.61      216.26      5.21 o 
  -1  14   3       44.84       47.07      6.46 o 
   0  14   3        0.20        2.51      1.02 o 
   1  14   3      216.93      215.98      3.13 o 
   2  14   3      549.06      572.70     12.45 o 
   3  14   3      201.19      191.09      6.59 o 
   4  14   3       33.02       28.03      6.96 o 
   5  14   3        0.51        0.67      2.54 o 
   6  14   3        0.66        5.15      2.85 o 
   7  14   3      242.11      265.70     12.42 o 
  -8  15   3        3.40        4.46      1.82 o 
  -7  15   3        0.84        5.05      2.28 o 
  -6  15   3       17.69       20.00      3.77 o 
  -5  15   3       93.08       94.78      9.98 o 
  -4  15   3       82.86       87.82      7.82 o 
  -3  15   3      195.74      221.17      8.99 o 
  -2  15   3        8.72        8.61      1.91 o 
  -1  15   3        8.10        9.87      1.85 o 
   0  15   3       30.14       28.31      3.47 o 
   1  15   3       29.08       26.33      3.09 o 
   2  15   3      766.52      736.93     21.43 o 
   3  15   3       75.82       77.88      7.21 o 
   4  15   3      486.56      483.88     14.46 o 
   5  15   3       49.96       51.94     12.70 o 
   6  15   3       36.07       47.07     12.85 o 
   7  15   3      128.07      145.46      9.67 o 
  -8  16   3        7.66        8.71      2.65 o 
  -7  16   3       28.76       30.50      5.86 o 
  -6  16   3       91.84       79.37      9.95 o 
  -5  16   3        0.11        5.04      1.96 o 
  -4  16   3        0.07        3.66      1.50 o 
  -3  16   3      218.28      204.27     15.66 o 
  -2  16   3        1.13        2.21      1.88 o 
  -1  16   3        1.13        4.41      1.84 o 
   0  16   3        8.01        8.29      1.29 o 
   1  16   3        6.65        4.69      1.42 o 
   2  16   3      408.75      380.59     17.09 o 
   3  16   3      104.55       85.76     12.45 o 
   4  16   3       10.82        8.25      3.85 o 
   5  16   3        0.80        2.01      2.44 o 
   6  16   3        0.01        1.01      2.36 o 
   7  16   3       39.29       38.04     11.24 o 
  -8  17   3      148.88      200.13      9.55 o 
  -7  17   3        7.64        7.05      2.42 o 
  -6  17   3        0.03        3.57      1.69 o 
  -5  17   3        9.32        7.82      2.47 o 
  -4  17   3      353.98      374.22     14.19 o 
  -3  17   3      151.92      158.58      6.82 o 
  -2  17   3       11.98       13.26      2.69 o 
  -1  17   3      154.88      159.36      9.61 o 
   0  17   3      413.33      439.42      9.22 o 
   1  17   3       30.75       27.79      3.92 o 
   2  17   3      433.33      442.20     11.87 o 
   3  17   3       34.27       34.28      8.21 o 
   4  17   3        0.87        5.34      2.64 o 
   5  17   3        9.76       14.92      4.55 o 
   6  17   3      149.78      177.49     10.81 o 
  -7  18   3      126.58      103.63     19.80 o 
  -6  18   3      140.32      126.91      8.03 o 
  -5  18   3      241.52      247.11     12.00 o 
  -4  18   3       34.26       30.06      4.11 o 
  -3  18   3        5.94        6.34      1.83 o 
  -2  18   3       45.05       57.34      6.98 o 
  -1  18   3      507.13      504.67      9.27 o 
   0  18   3       55.28       56.12      5.32 o 
   1  18   3      115.94      109.72      6.70 o 
   2  18   3      614.20      634.42     17.89 o 
   3  18   3       79.88       80.36     12.70 o 
   4  18   3       45.93       47.63      9.41 o 
   5  18   3        2.02        4.63      4.43 o 
   6  18   3        5.64        5.48      4.00 o 
  -7  19   3       14.81       11.49      2.87 o 
  -6  19   3       21.25       21.75      3.63 o 
  -5  19   3        0.27        4.12      1.76 o 
  -4  19   3       52.75       57.41      8.52 o 
  -3  19   3       80.46       87.75      8.16 o 
  -2  19   3      700.09      721.31     17.46 o 
  -1  19   3       13.46       14.97      2.60 o 
   0  19   3      351.90      364.00      9.61 o 
   1  19   3     1487.52     1550.93     39.12 o 
   2  19   3       49.74       44.69      7.39 o 
   3  19   3      387.58      394.14     12.09 o 
   4  19   3      283.61      322.25     12.11 o 
   5  19   3        7.29        4.48      3.22 o 
   6  19   3        5.18        2.69      4.10 o 
  -7  20   3       12.80       12.49      2.94 o 
  -6  20   3       12.62       11.96      2.60 o 
  -5  20   3      285.51      295.72     17.55 o 
  -4  20   3        1.21        4.28      2.04 o 
  -3  20   3      155.88      166.33     10.27 o 
  -2  20   3        8.72       10.30      2.10 o 
  -1  20   3        0.31        1.72      1.31 o 
   0  20   3      752.74      765.28     18.42 o 
   1  20   3      410.58      409.02      7.85 o 
   2  20   3        0.12        0.96      1.55 o 
   3  20   3      145.01      150.58     14.04 o 
   4  20   3      283.44      273.78     18.77 o 
   5  20   3        7.11        7.71      3.81 o 
   6  20   3       18.30       11.35      4.99 o 
  -7  21   3        0.09        3.41      2.20 o 
  -6  21   3       46.91       34.40      7.13 o 
  -5  21   3       75.26       85.55     11.49 o 
  -4  21   3       57.62       67.06      8.34 o 
  -3  21   3       77.01       77.32     11.29 o 
  -2  21   3      965.69     1014.82     11.62 o 
  -1  21   3        0.48        2.38      1.40 o 
   0  21   3       52.33       50.08      7.34 o 
   1  21   3      193.59      206.70      8.08 o 
   2  21   3       39.97       30.60      4.82 o 
   3  21   3        0.09        5.10      2.35 o 
   4  21   3       12.74       11.61      3.87 o 
   5  21   3       52.24       45.67     12.49 o 
   6  21   3        1.26        4.08      3.23 o 
  -6  22   3       15.95       14.03      4.56 o 
  -5  22   3      196.44      213.13      7.07 o 
  -4  22   3      204.22      209.14      7.77 o 
  -3  22   3       68.45       70.39     11.37 o 
  -2  22   3      256.59      255.08     10.65 o 
  -1  22   3       46.75       54.77      6.92 o 
   0  22   3      744.06      820.21     10.14 o 
   1  22   3        9.80        7.14      3.18 o 
   2  22   3       67.60       65.05      9.14 o 
   3  22   3       30.22       31.71      7.25 o 
   4  22   3      139.50      144.39     22.39 o 
   5  22   3       56.43       38.57     11.13 o 
  -6  23   3        9.37        4.02      2.87 o 
  -5  23   3        0.61        2.92      1.76 o 
  -4  23   3        7.31        5.34      2.03 o 
  -3  23   3      395.01      411.77      8.93 o 
  -2  23   3      247.26      298.43     12.13 o 
  -1  23   3      147.22      148.22      9.45 o 
   0  23   3      114.80      113.05      6.48 o 
   1  23   3       75.39       67.17     10.43 o 
   2  23   3      213.82      214.22      6.32 o 
   3  23   3       91.34       95.19     20.01 o 
   4  23   3        2.24       10.80      4.70 o 
   5  23   3       32.37       26.84      7.62 o 
  -6  24   3        4.58        6.89      2.18 o 
  -5  24   3        0.46        2.81      1.69 o 
  -4  24   3      172.05      155.59     13.59 o 
  -3  24   3        1.59        4.90      1.90 o 
  -2  24   3      150.17      148.42     14.07 o 
  -1  24   3        0.27        2.12      1.74 o 
   0  24   3      103.43      113.47      7.10 o 
   1  24   3      127.37      135.32      8.02 o 
   2  24   3       57.04       50.80     12.84 o 
   3  24   3       33.34       26.15      6.76 o 
   4  24   3      241.35      333.79     17.40 o 
   5  24   3       34.49       41.96     14.65 o 
  -5  25   3        0.98        3.65      1.68 o 
  -4  25   3       36.78       28.01      6.74 o 
  -3  25   3        1.84        2.35      1.97 o 
  -2  25   3      212.14      248.44      8.14 o 
  -1  25   3        0.02        1.71      1.50 o 
   0  25   3       54.90       50.99     10.64 o 
   1  25   3        0.40        3.06      2.23 o 
   2  25   3       63.68       68.72     16.03 o 
   3  25   3       24.94       24.77      9.40 o 
   4  25   3       10.44       14.34      5.43 o 
  -5  26   3        1.67        3.76      2.24 o 
  -4  26   3       12.73       13.64      4.10 o 
  -3  26   3       24.60       21.51      4.77 o 
  -2  26   3      133.27      120.29     13.65 o 
  -1  26   3       67.83       58.46      9.86 o 
   0  26   3        4.89        6.45      2.35 o 
   1  26   3        8.34        7.16      2.94 o 
   2  26   3       18.99       18.33      6.43 o 
   3  26   3        0.81        3.86      3.34 o 
   4  26   3      216.44      302.77     46.36 o 
  -4  27   3        5.74        5.51      2.19 o 
  -3  27   3        7.91        6.39      1.97 o 
  -2  27   3      491.14      585.25     10.96 o 
  -1  27   3      316.18      326.61     14.56 o 
   0  27   3        0.83        2.81      1.86 o 
   1  27   3        2.08        2.08      1.91 o 
   2  27   3       20.19       23.95      6.83 o 
   3  27   3       46.53       45.40     15.72 o 
  -4  28   3        4.30        5.55      1.92 o 
  -3  28   3        3.61        4.44      2.15 o 
  -2  28   3      134.04      128.51     15.21 o 
  -1  28   3        3.19        5.22      2.67 o 
   0  28   3       10.31       12.71      3.44 o 
   1  28   3      317.70      410.54     28.25 o 
   2  28   3       56.94       62.21     15.42 o 
   3  28   3       52.87       53.78     15.14 o 
  -3  29   3       86.19       82.26     15.02 o 
  -2  29   3       23.37       18.73      6.17 o 
  -1  29   3       92.42       74.89     16.23 o 
   0  29   3        3.64        4.85      2.54 o 
   1  29   3        7.18        4.15      3.51 o 
   2  29   3        0.07        5.11      3.15 o 
  -2  30   3       83.13       68.18     18.69 o 
  -1  30   3       21.29       15.98      6.91 o 
   0  30   3       84.55       75.00     16.88 o 
   1  30   3       72.08       51.38     18.30 o 
  -9   0   4       34.81       27.39      8.86 o 
  -8   0   4       96.29       89.39     13.09 o 
  -7   0   4      168.12      184.77     19.61 o 
  -6   0   4       14.90       11.09      2.77 o 
  -5   0   4      151.92      137.48      9.15 o 
  -4   0   4        4.02        4.56      3.06 o 
  -3   0   4       28.41       26.90      5.47 o 
  -2   0   4      352.95      350.68      8.47 o 
  -1   0   4     3570.22     3734.36     32.14 o 
   0   0   4     1170.25     1180.28     43.88 o 
   1   0   4      216.37      205.19      4.87 o 
   2   0   4      571.54      548.35      8.17 o 
   3   0   4       72.41       78.80      5.74 o 
   4   0   4       13.04       11.03      2.98 o 
   5   0   4     1438.28     1533.83     24.83 o 
   6   0   4      380.85      393.90     13.09 o 
  -9   1   4       23.22       16.83      4.79 o 
  -8   1   4       45.12       39.06      7.55 o 
  -7   1   4      122.98      117.28     12.17 o 
  -6   1   4        5.41        6.66      2.53 o 
  -5   1   4      264.64      279.09     10.05 o 
  -4   1   4        2.30        6.10      2.43 o 
  -3   1   4      142.19      160.00      6.44 o 
  -2   1   4     3542.66     3839.43     30.78 o 
  -1   1   4    10714.12    11814.32     52.55 o 
   0   1   4      202.69      200.07      3.56 o 
   1   1   4       90.87       90.16      4.67 o 
   2   1   4     1116.64     1164.47     10.61 o 
   3   1   4      219.57      236.32      2.97 o 
   4   1   4        1.40        1.34      0.50 o 
   5   1   4       28.17       24.37      4.58 o 
   6   1   4       72.08       52.65     20.12 o 
  -9   2   4      144.38      168.17     19.58 o 
  -8   2   4        9.34        8.03      2.63 o 
  -7   2   4        0.30        5.35      2.01 o 
  -6   2   4       42.63       45.48      5.98 o 
  -5   2   4      148.91      173.15     13.12 o 
  -4   2   4      164.01      175.59     10.35 o 
  -3   2   4      166.41      174.59     12.56 o 
  -2   2   4       13.71       12.56      2.21 o 
  -1   2   4     5125.36     5179.11     25.14 o 
   0   2   4        1.87        2.65      1.05 o 
   1   2   4      227.92      213.19      3.07 o 
   2   2   4     1516.23     1591.48     13.79 o 
   3   2   4      332.50      346.33      6.66 o 
   4   2   4       24.95       27.07      3.92 o 
   5   2   4       31.44       28.15      4.75 o 
   6   2   4      105.64      107.69     22.20 o 
  -9   3   4       60.75       43.84     10.39 o 
  -8   3   4      183.21      191.77     15.34 o 
  -7   3   4       42.40       47.35      5.92 o 
  -6   3   4        7.20        7.23      2.42 o 
  -5   3   4       17.94       21.24      3.63 o 
  -4   3   4      192.95      197.13     11.18 o 
  -3   3   4      568.26      578.94     13.25 o 
  -2   3   4      272.06      287.34      5.50 o 
  -1   3   4      210.31      221.88      4.95 o 
   0   3   4       33.46       34.53      3.28 o 
   1   3   4      206.20      201.97      3.50 o 
   2   3   4      229.91      211.05      4.17 o 
   3   3   4      100.33       97.88      5.02 o 
   4   3   4        0.39        1.62      0.87 o 
   5   3   4      207.73      206.94      7.30 o 
   6   3   4        7.40        3.18      3.79 o 
  -9   4   4       41.47       48.56      8.63 o 
  -8   4   4       19.48       13.99      3.46 o 
  -7   4   4      100.46      111.19     10.15 o 
  -6   4   4        4.29        3.78      2.01 o 
  -5   4   4      291.94      314.89      7.42 o 
  -4   4   4       17.00       23.51      3.94 o 
  -3   4   4      176.10      167.10      5.99 o 
  -2   4   4       36.18       51.32      6.79 o 
  -1   4   4     1277.58     1327.99     11.45 o 
   0   4   4      249.51      256.30      5.07 o 
   1   4   4       71.55       76.74      3.89 o 
   2   4   4      106.77       95.81      2.26 o 
   3   4   4        1.97        1.66      0.98 o 
   4   4   4        0.02        1.74      1.02 o 
   5   4   4        9.26        9.89      3.79 o 
   6   4   4        0.22        2.08      3.42 o 
   7   4   4       13.93        9.97      5.44 o 
  -9   5   4       18.24       14.70      4.32 o 
  -8   5   4       96.91       72.48      9.97 o 
  -7   5   4       27.54       36.34      5.43 o 
  -6   5   4       66.53       79.01     10.25 o 
  -5   5   4        1.12        2.60      1.59 o 
  -4   5   4        0.37        5.38      1.84 o 
  -3   5   4       68.70       75.92      7.39 o 
  -2   5   4      524.86      555.40     10.44 o 
  -1   5   4       65.23       69.09      5.44 o 
   0   5   4     2051.12     2131.55      9.74 o 
   1   5   4      224.21      236.06      4.87 o 
   2   5   4      329.75      342.43      5.21 o 
   3   5   4       31.67       28.48      3.50 o 
   4   5   4      256.25      277.53      6.85 o 
   5   5   4       14.34       14.15      4.70 o 
   6   5   4      143.51      129.10     24.28 o 
   7   5   4       55.30       45.19     17.31 o 
  -9   6   4       82.06       73.08     12.24 o 
  -8   6   4        7.15        6.89      2.46 o 
  -7   6   4       86.09       70.48      8.25 o 
  -6   6   4      197.87      204.28     14.93 o 
  -5   6   4      191.86      197.08      7.55 o 
  -4   6   4       11.65       11.85      2.26 o 
  -3   6   4        5.71        8.90      1.95 o 
  -2   6   4      382.82      384.57      6.65 o 
  -1   6   4     1860.57     1882.17     36.15 o 
   0   6   4     1893.41     1960.23     11.59 o 
   1   6   4        4.32        4.19      1.01 o 
   2   6   4      101.92      101.25      4.14 o 
   3   6   4       17.21       15.60      1.96 o 
   4   6   4      121.52      137.70      6.02 o 
   5   6   4       14.51       11.44      4.28 o 
   6   6   4      246.77      241.07     13.15 o 
   7   6   4       85.45      100.11     18.77 o 
  -9   7   4       50.44       45.64      8.63 o 
  -8   7   4        0.15        3.58      1.87 o 
  -7   7   4      545.71      567.11     19.00 o 
  -6   7   4      310.58      319.00     16.67 o 
  -5   7   4      357.24      351.35     13.24 o 
  -4   7   4      154.19      142.72     12.18 o 
  -3   7   4       89.08      105.84      9.80 o 
  -2   7   4      155.13      147.23      7.37 o 
  -1   7   4      225.20      232.63      5.66 o 
   0   7   4     1569.59     1649.84      9.14 o 
   1   7   4      237.12      218.82      3.51 o 
   2   7   4        0.32        0.86      0.52 o 
   3   7   4       28.40       26.30      8.56 o 
   4   7   4      311.38      322.40     21.68 o 
   5   7   4      241.72      256.05      9.91 o 
   6   7   4       50.64       43.11     16.63 o 
   7   7   4        7.00        7.77      5.50 o 
  -9   8   4       13.50       11.34      3.07 o 
  -8   8   4       17.11       11.23      2.58 o 
  -7   8   4      196.24      212.51     11.14 o 
  -6   8   4      185.36      196.98      8.09 o 
  -5   8   4        5.61        6.70      2.03 o 
  -4   8   4       42.23       40.00      5.58 o 
  -3   8   4      174.65      162.25      7.57 o 
  -2   8   4       75.42       95.95      8.12 o 
  -1   8   4      531.79      518.06      7.77 o 
   0   8   4     2077.06     2166.58     25.34 o 
   1   8   4       12.34       12.55      1.51 o 
   2   8   4       42.64       36.38      4.17 o 
   3   8   4      286.99      305.21      9.43 o 
   4   8   4        0.23        0.82      2.47 o 
   5   8   4      176.61      178.02      6.87 o 
   6   8   4       18.85       17.43      5.08 o 
   7   8   4       50.74       41.65     18.53 o 
  -8   9   4       36.24       30.37      4.89 o 
  -7   9   4      185.76      190.16     15.83 o 
  -6   9   4       21.16       27.76      3.88 o 
  -5   9   4       48.65       47.38      6.66 o 
  -4   9   4      338.54      318.03     12.53 o 
  -3   9   4       42.97       45.23      5.30 o 
  -2   9   4       17.91       27.38      3.56 o 
  -1   9   4      158.10      144.15      9.20 o 
   0   9   4      109.82      106.28      3.95 o 
   1   9   4      133.98      152.21      6.20 o 
   2   9   4      278.89      283.26      4.11 o 
   3   9   4      101.62      107.31     14.10 o 
   4   9   4      431.82      465.08     16.60 o 
   5   9   4        5.88        5.50      2.81 o 
   6   9   4        0.05        2.48      1.61 o 
   7   9   4       16.49       17.86      4.83 o 
  -8  10   4      143.73      128.42     13.88 o 
  -7  10   4      301.42      293.77     10.33 o 
  -6  10   4       39.59       36.89      4.81 o 
  -5  10   4        7.60        7.95      2.68 o 
  -4  10   4     1151.82     1212.21     16.68 o 
  -3  10   4        0.57        2.51      1.67 o 
  -2  10   4      184.40      189.60      7.57 o 
  -1  10   4       15.92       20.58      2.54 o 
   0  10   4     1314.82     1322.10     14.70 o 
   1  10   4      329.54      352.03      5.86 o 
   2  10   4       91.79       87.71      2.34 o 
   3  10   4      400.60      454.67     11.01 o 
   4  10   4        0.44        0.69      2.45 o 
   5  10   4      171.59      161.48     21.78 o 
   6  10   4       42.11       29.48      8.11 o 
   7  10   4        2.23        3.91      3.12 o 
  -8  11   4        6.91        4.89      1.93 o 
  -7  11   4       11.49        8.23      2.97 o 
  -6  11   4       56.92       58.30      7.73 o 
  -5  11   4      478.10      506.52     10.57 o 
  -4  11   4      283.73      273.58      8.93 o 
  -3  11   4       16.97       18.98      2.88 o 
  -2  11   4      944.80     1050.28     15.31 o 
  -1  11   4      356.49      390.05      6.55 o 
   0  11   4      130.86      128.58      4.65 o 
   1  11   4       37.98       44.85      3.13 o 
   2  11   4       45.30       43.20      5.62 o 
   3  11   4        0.20       -0.64      2.55 o 
   4  11   4      107.37      123.93     14.90 o 
   5  11   4      218.73      229.19     22.57 o 
   6  11   4       21.81       22.50      6.04 o 
   7  11   4       24.35       25.32     12.66 o 
  -8  12   4       32.19       28.51      5.53 o 
  -7  12   4       14.63       13.88      3.47 o 
  -6  12   4      419.10      459.05     11.88 o 
  -5  12   4       36.10       35.43      4.92 o 
  -4  12   4       48.30       48.88      5.22 o 
  -3  12   4      302.98      309.26      7.75 o 
  -2  12   4       19.36       19.35      3.63 o 
  -1  12   4      310.83      316.72      6.20 o 
   0  12   4       26.37       25.31      2.84 o 
   1  12   4        0.14        0.98      0.42 o 
   2  12   4      234.79      225.68      6.55 o 
   3  12   4       23.99       23.87      5.64 o 
   4  12   4      179.06      205.47      9.33 o 
   5  12   4       71.07       72.18     14.24 o 
   6  12   4       13.92        8.81      3.48 o 
   7  12   4        0.13        0.98      1.90 o 
  -8  13   4       15.65       13.45      3.38 o 
  -7  13   4      156.29      144.05     18.24 o 
  -6  13   4      382.58      427.49     11.55 o 
  -5  13   4      507.56      554.88     19.46 o 
  -4  13   4        9.34       11.23      2.66 o 
  -3  13   4      410.60      447.59      8.59 o 
  -2  13   4        8.42       12.07      2.45 o 
  -1  13   4        2.00        3.94      1.52 o 
   0  13   4       82.70       91.37      7.24 o 
   1  13   4       12.45       12.71      2.81 o 
   2  13   4      145.69      144.13     10.96 o 
   3  13   4      482.17      554.03     14.37 o 
   4  13   4      296.35      338.42     17.18 o 
   5  13   4       26.21       28.85      7.31 o 
   6  13   4       77.07       62.35     14.15 o 
  -8  14   4       12.34       15.47      3.30 o 
  -7  14   4       77.09       70.42     10.21 o 
  -6  14   4       61.66       67.41      9.49 o 
  -5  14   4      898.02      962.89     18.13 o 
  -4  14   4        7.21        9.31      2.67 o 
  -3  14   4      279.22      271.64      8.41 o 
  -2  14   4        8.32        9.71      2.13 o 
  -1  14   4       80.42       87.43      7.56 o 
   0  14   4       22.89       23.97      3.24 o 
   1  14   4      267.92      276.30      6.83 o 
   2  14   4       86.99       88.55      7.98 o 
   3  14   4       14.18        7.37      2.63 o 
   4  14   4       26.90        9.08      9.88 o 
   5  14   4      122.66      110.60     16.72 o 
   6  14   4       13.70       16.47      5.24 o 
  -8  15   4      171.36      153.79     17.98 o 
  -7  15   4      230.31      275.45     12.35 o 
  -6  15   4      227.33      232.24     11.43 o 
  -5  15   4      158.34      153.78     10.58 o 
  -4  15   4       20.70       19.26      2.73 o 
  -3  15   4       19.31       18.76      3.27 o 
  -2  15   4        1.67        2.78      1.88 o 
  -1  15   4      126.22      133.46      6.85 o 
   0  15   4       57.62       50.14      5.75 o 
   1  15   4      269.42      288.97     10.06 o 
   2  15   4        9.02        9.05      2.94 o 
   3  15   4      283.26      313.80     18.99 o 
   4  15   4      322.10      361.56     16.24 o 
   5  15   4        0.06        2.38      2.59 o 
   6  15   4       64.91       47.18     13.36 o 
  -7  16   4       35.79       27.53      4.11 o 
  -6  16   4      273.30      272.11     23.31 o 
  -5  16   4        0.16        5.04      2.32 o 
  -4  16   4       22.20       20.70      4.08 o 
  -3  16   4       86.53       93.09     10.23 o 
  -2  16   4      356.01      385.11      8.20 o 
  -1  16   4       27.00       31.48      4.92 o 
   0  16   4      142.54      151.21      5.69 o 
   1  16   4      751.32      794.64     12.04 o 
   2  16   4        0.53        1.45      1.31 o 
   3  16   4        0.00        2.91      3.03 o 
   4  16   4       39.25       33.72      6.73 o 
   5  16   4        1.40        3.36      3.55 o 
   6  16   4      101.47       87.68     23.29 o 
  -7  17   4       28.15       25.00      5.23 o 
  -6  17   4       18.95       16.40      4.23 o 
  -5  17   4        0.01        2.54      1.72 o 
  -4  17   4      170.95      180.07      9.56 o 
  -3  17   4      226.38      230.34      8.12 o 
  -2  17   4       40.98       31.57      4.35 o 
  -1  17   4       20.45       25.46      3.29 o 
   0  17   4       69.40       77.43      7.48 o 
   1  17   4     1002.62     1007.49     14.50 o 
   2  17   4      266.21      275.28     14.86 o 
   3  17   4      100.53      111.59     13.84 o 
   4  17   4        0.61        3.34      3.15 o 
   5  17   4       72.53       78.71     22.11 o 
   6  17   4        6.30       11.99      5.57 o 
  -7  18   4       12.90       12.64      2.82 o 
  -6  18   4       26.81       26.42      5.14 o 
  -5  18   4        1.43        3.51      1.57 o 
  -4  18   4       14.94       13.84      2.36 o 
  -3  18   4        1.61        4.54      1.84 o 
  -2  18   4      124.28      106.10     10.12 o 
  -1  18   4      299.70      313.76      7.47 o 
   0  18   4       54.51       52.88      5.94 o 
   1  18   4        3.82        2.52      1.42 o 
   2  18   4      131.05      146.35     25.56 o 
   3  18   4       40.29       45.83      9.94 o 
   4  18   4       16.53       15.97      4.91 o 
   5  18   4       41.74       29.31     11.60 o 
   6  18   4        2.10        6.19      4.92 o 
  -7  19   4       10.16        8.40      2.33 o 
  -6  19   4       38.62       35.55      5.86 o 
  -5  19   4      102.84      101.75     14.45 o 
  -4  19   4       77.91       69.16      9.82 o 
  -3  19   4       59.19       52.98      8.31 o 
  -2  19   4      231.46      265.34      6.31 o 
  -1  19   4     1128.54     1239.75     12.96 o 
   0  19   4        4.37        3.84      1.48 o 
   1  19   4       43.85       37.61      7.15 o 
   2  19   4       96.90      104.95     18.70 o 
   3  19   4        3.92        5.08      3.50 o 
   4  19   4        6.15        6.25      3.45 o 
   5  19   4        0.08        1.35      2.84 o 
  -7  20   4        3.43        5.05      2.59 o 
  -6  20   4        9.75        5.95      2.20 o 
  -5  20   4      201.79      191.92      9.54 o 
  -4  20   4       26.26       31.29      5.63 o 
  -3  20   4      121.81      112.49     10.61 o 
  -2  20   4      261.81      259.66      7.28 o 
  -1  20   4      495.18      537.14     14.59 o 
   0  20   4      278.72      275.71     13.53 o 
   1  20   4       57.34       53.44      7.70 o 
   2  20   4       66.19       68.73     13.17 o 
   3  20   4        5.88        9.65      3.63 o 
   4  20   4       67.39       74.11     15.29 o 
   5  20   4        0.65        4.39      3.82 o 
  -6  21   4        1.84        5.16      1.92 o 
  -5  21   4       23.05       24.51      5.00 o 
  -4  21   4       76.28       75.83      8.95 o 
  -3  21   4       18.66       22.35      3.87 o 
  -2  21   4     1152.98     1206.26     22.97 o 
  -1  21   4      547.33      580.54     13.18 o 
   0  21   4      129.62      118.92     10.04 o 
   1  21   4        3.50        1.80      2.48 o 
   2  21   4        0.05        1.16      3.18 o 
   3  21   4      567.98      577.50     47.24 o 
   4  21   4       42.83       35.93      9.32 o 
   5  21   4        2.12        4.80      4.37 o 
  -6  22   4       14.26       12.39      2.91 o 
  -5  22   4      206.51      223.86     14.33 o 
  -4  22   4      103.42       92.45     13.56 o 
  -3  22   4      135.61      135.88     14.60 o 
  -2  22   4      100.76      105.03     11.54 o 
  -1  22   4       39.17       33.91      5.27 o 
   0  22   4      119.41      125.71     12.73 o 
   1  22   4       41.49       44.26      9.68 o 
   2  22   4      108.82       95.88     20.67 o 
   3  22   4        0.31        3.04      2.48 o 
   4  22   4      255.64      309.85     18.87 o 
  -6  23   4        0.69        4.32      1.83 o 
  -5  23   4       45.64       43.43      7.77 o 
  -4  23   4       89.83       91.81     11.43 o 
  -3  23   4      100.37       89.01     10.52 o 
  -2  23   4       96.80       90.93     11.21 o 
  -1  23   4       61.45       62.48      9.21 o 
   0  23   4       89.29       97.03     15.17 o 
   1  23   4      106.23      113.22      9.38 o 
   2  23   4       56.96       53.21     12.83 o 
   3  23   4       10.73       21.56      7.10 o 
   4  23   4       60.25       48.70     18.12 o 
  -5  24   4      102.78      104.10     16.96 o 
  -4  24   4        6.98        9.75      2.99 o 
  -3  24   4       49.92       36.50      6.16 o 
  -2  24   4        6.40        7.61      2.56 o 
  -1  24   4      199.09      195.92      9.77 o 
   0  24   4       43.11       38.40      8.34 o 
   1  24   4        0.64        5.43      3.96 o 
   2  24   4       17.49        8.52      4.31 o 
   3  24   4       12.62       16.21      5.01 o 
   4  24   4       99.93       76.87     20.97 o 
  -5  25   4        0.45        4.66      1.57 o 
  -4  25   4       21.63       14.87      4.20 o 
  -3  25   4       47.64       37.93      6.79 o 
  -2  25   4       67.03       59.06     10.67 o 
  -1  25   4        0.00        2.24      1.80 o 
   0  25   4       27.16       16.67      5.24 o 
   1  25   4       24.01       22.97      7.62 o 
   2  25   4        3.82        5.73      5.32 o 
   3  25   4       68.49       57.29     14.73 o 
  -4  26   4        0.15        3.42      1.42 o 
  -3  26   4        5.22        3.26      1.93 o 
  -2  26   4      205.15      209.99     10.61 o 
  -1  26   4        2.47        4.73      2.72 o 
   0  26   4        7.35        5.34      2.89 o 
   1  26   4       46.08       50.13     17.85 o 
   2  26   4        2.15        2.64      2.18 o 
   3  26   4       74.52       60.32     21.71 o 
  -4  27   4       51.95       44.51     10.51 o 
  -3  27   4      132.55      139.47      8.67 o 
  -2  27   4        1.72        3.18      2.96 o 
  -1  27   4       64.65       59.23     14.77 o 
   0  27   4       16.96       17.22      4.87 o 
   1  27   4       10.14        9.49      4.14 o 
   2  27   4        1.21        4.50      2.99 o 
  -3  28   4       34.55       19.97      5.21 o 
  -2  28   4       45.84       40.77      8.77 o 
  -1  28   4       43.24       35.13      8.52 o 
   0  28   4       19.77       16.43      5.14 o 
   1  28   4       14.02        6.99      3.68 o 
  -1  29   4        8.61        4.36      2.60 o 
   0  29   4       28.53       35.78      8.88 o 
  -8   1   5        5.02        2.00      2.29 o 
  -7   1   5      495.24      511.38     11.08 o 
  -6   1   5        0.66        3.45      2.04 o 
  -5   1   5      281.87      330.49      8.36 o 
  -4   1   5       80.47       90.75     10.12 o 
  -3   1   5      484.46      500.57      9.82 o 
  -2   1   5        5.81       10.38      2.13 o 
  -1   1   5       92.48      108.39      9.99 o 
   0   1   5        0.26        3.39      1.33 o 
   1   1   5      183.18      198.18      4.98 o 
   2   1   5       11.63       12.42      1.59 o 
   3   1   5      200.43      212.99      6.89 o 
   4   1   5       13.76       11.09      3.59 o 
  -8   2   5      199.36      216.21     11.90 o 
  -7   2   5       12.36       20.28      4.23 o 
  -6   2   5      140.97      153.14     13.53 o 
  -5   2   5      161.32      178.91      9.60 o 
  -4   2   5      200.24      224.22     13.10 o 
  -3   2   5        9.90       16.68      2.95 o 
  -2   2   5       73.79       76.37      8.67 o 
  -1   2   5       29.90       32.36      5.00 o 
   0   2   5       27.76       28.52      4.06 o 
   1   2   5       37.86       38.79      4.18 o 
   2   2   5      146.91      145.93      4.00 o 
   3   2   5      171.45      165.70      3.95 o 
   4   2   5      147.04      162.20      5.75 o 
   5   2   5       10.43        7.89      3.12 o 
  -8   3   5       54.26       44.53      6.71 o 
  -7   3   5      175.14      164.28     14.48 o 
  -6   3   5       81.58       92.96     10.78 o 
  -5   3   5        2.49        6.39      2.22 o 
  -4   3   5      246.94      263.58     10.99 o 
  -3   3   5       76.16       82.87     10.69 o 
  -2   3   5        0.19        2.77      1.05 o 
  -1   3   5        7.10        9.62      2.86 o 
   0   3   5      207.87      199.93      4.76 o 
   1   3   5        6.95        7.92      1.85 o 
   2   3   5      106.38      106.90      5.03 o 
   3   3   5        1.22        2.41      0.99 o 
   4   3   5        1.23        1.65      1.17 o 
   5   3   5        4.54        2.75      3.18 o 
  -8   4   5        0.10        5.38      2.61 o 
  -7   4   5       13.49       13.44      3.37 o 
  -6   4   5        7.72        8.32      2.46 o 
  -5   4   5      496.93      528.54     21.67 o 
  -4   4   5       15.26       18.90      2.90 o 
  -3   4   5      275.55      292.56     10.09 o 
  -2   4   5       88.00      100.08     12.04 o 
  -1   4   5       49.54       58.48      6.86 o 
   0   4   5       43.75       46.10      5.34 o 
   1   4   5      472.32      463.53     10.02 o 
   2   4   5      454.76      482.76      6.33 o 
   3   4   5       26.21       21.29      3.58 o 
   4   4   5       56.86       56.82     10.80 o 
   5   4   5      150.47      172.82     10.64 o 
  -8   5   5      369.84      358.25     12.04 o 
  -7   5   5      177.18      194.08     15.92 o 
  -6   5   5       14.30       14.48      3.51 o 
  -5   5   5       51.14       56.68      7.49 o 
  -4   5   5      319.45      351.86      9.44 o 
  -3   5   5        3.47        4.21      1.49 o 
  -2   5   5       28.29       27.22      3.65 o 
  -1   5   5        0.75        3.74      1.47 o 
   0   5   5      127.24      143.93      7.27 o 
   1   5   5      100.20       99.96      8.05 o 
   2   5   5        0.75        2.64      1.24 o 
   3   5   5        7.01        5.38      2.18 o 
   4   5   5      182.43      179.08      8.33 o 
   5   5   5       49.23       42.63     15.29 o 
   6   5   5      167.11      183.34      9.91 o 
  -8   6   5      128.26      143.35     13.76 o 
  -7   6   5       55.44       54.39      7.82 o 
  -6   6   5       37.61       36.74      4.79 o 
  -5   6   5      125.88      124.12     12.21 o 
  -4   6   5        4.78        7.26      2.60 o 
  -3   6   5        2.51        3.39      1.95 o 
  -2   6   5        0.30        3.02      1.43 o 
  -1   6   5      869.55      936.03     11.85 o 
   0   6   5       32.01       28.89      3.36 o 
   1   6   5       24.86       21.71      2.63 o 
   2   6   5       67.07       63.08      5.64 o 
   3   6   5      236.22      257.74      7.64 o 
   4   6   5       41.77       40.73      9.64 o 
   5   6   5       71.95       62.68     22.81 o 
   6   6   5      166.30      177.23     13.45 o 
  -8   7   5       52.81       43.21      8.16 o 
  -7   7   5     1021.02     1084.46     16.93 o 
  -6   7   5       27.16       28.93      5.24 o 
  -5   7   5      150.76      165.45     12.55 o 
  -4   7   5      188.39      196.68     17.66 o 
  -3   7   5       92.06       96.53     10.19 o 
  -2   7   5        1.14        3.53      2.07 o 
  -1   7   5       29.76       29.66      3.98 o 
   0   7   5       18.05       18.37      2.47 o 
   1   7   5       35.47       35.25      4.96 o 
   2   7   5       14.26       14.59      2.32 o 
   3   7   5        6.43        5.19      2.51 o 
   4   7   5      403.28      447.24     11.67 o 
   5   7   5      119.57       95.52     18.04 o 
   6   7   5       16.43        8.87      6.18 o 
  -8   8   5       43.17       32.82      7.03 o 
  -7   8   5        0.26        5.68      2.67 o 
  -6   8   5       10.62       12.69      3.22 o 
  -5   8   5      125.16      123.44     10.38 o 
  -4   8   5      220.44      222.74      8.24 o 
  -3   8   5       37.56       33.70      4.90 o 
  -2   8   5       22.90       27.37      3.68 o 
  -1   8   5      624.67      655.17     12.76 o 
   0   8   5      367.21      388.32      5.38 o 
   1   8   5      499.42      505.52      6.10 o 
   2   8   5       37.83       43.23      3.39 o 
   3   8   5        0.01        3.04      2.00 o 
   4   8   5      305.44      316.09     23.48 o 
   5   8   5       34.58       22.38      9.17 o 
   6   8   5       16.63       18.77      5.93 o 
  -8   9   5       13.84       14.24      3.17 o 
  -7   9   5        1.85        7.43      2.35 o 
  -6   9   5       84.04       80.21      9.30 o 
  -5   9   5      390.57      413.91     11.46 o 
  -4   9   5       15.18       19.40      3.72 o 
  -3   9   5      647.18      653.96     11.31 o 
  -2   9   5       37.97       39.29      5.19 o 
  -1   9   5      294.99      305.30      8.84 o 
   0   9   5        0.91        2.97      1.03 o 
   1   9   5       39.29       37.91      4.33 o 
   2   9   5       12.30       10.27      2.26 o 
   3   9   5      362.42      412.66     15.79 o 
   4   9   5       85.23       66.82     12.87 o 
   5   9   5      229.21      224.06     10.24 o 
   6   9   5       43.59       34.92     10.58 o 
  -8  10   5        1.00        4.38      3.13 o 
  -7  10   5      973.42     1106.69     26.97 o 
  -6  10   5       98.79       96.94     11.72 o 
  -5  10   5      141.00      144.99     10.69 o 
  -4  10   5      404.84      419.80     19.82 o 
  -3  10   5      455.51      468.51      9.24 o 
  -2  10   5       13.92       10.91      2.67 o 
  -1  10   5      121.36      131.82      9.52 o 
   0  10   5      543.27      559.96      9.31 o 
   1  10   5      301.46      312.22      5.94 o 
   2  10   5       49.64       60.30      9.29 o 
   3  10   5      227.38      245.69     14.25 o 
   4  10   5      763.60      854.26     51.74 o 
   5  10   5      180.25      177.99     10.18 o 
   6  10   5       19.19       21.47      6.36 o 
  -8  11   5        1.71        7.01      3.09 o 
  -7  11   5      706.23      727.30     14.76 o 
  -6  11   5        4.99       12.43      3.14 o 
  -5  11   5      509.02      575.37     13.65 o 
  -4  11   5      109.17      122.70      9.96 o 
  -3  11   5      234.64      232.52     10.71 o 
  -2  11   5      250.55      269.34      7.95 o 
  -1  11   5        5.68        8.25      1.79 o 
   0  11   5      466.00      464.96      9.23 o 
   1  11   5       48.73       45.53      4.41 o 
   2  11   5      398.77      414.70     11.18 o 
   3  11   5       77.91       91.49     11.09 o 
   4  11   5      128.43      132.90      8.04 o 
   5  11   5       28.83       26.85      5.23 o 
   6  11   5        0.89        2.94      5.69 o 
  -8  12   5       54.42       52.42     10.14 o 
  -7  12   5       41.33       39.47      8.11 o 
  -6  12   5       52.18       46.73      6.19 o 
  -5  12   5      105.70      103.74     12.68 o 
  -4  12   5       16.27       18.55      3.03 o 
  -3  12   5      281.44      309.25     11.21 o 
  -2  12   5        2.47        3.53      1.69 o 
  -1  12   5      193.85      216.30     10.65 o 
   0  12   5      390.24      396.34      9.07 o 
   1  12   5       59.07       63.45      6.33 o 
   2  12   5      131.27      147.81     18.59 o 
   3  12   5      209.50      223.34     25.42 o 
   4  12   5      514.43      504.07     31.83 o 
   5  12   5        4.13        5.37      2.92 o 
   6  12   5        7.54        6.73      4.65 o 
  -7  13   5      110.65       97.96     13.29 o 
  -6  13   5      367.89      384.59     12.48 o 
  -5  13   5        5.27       11.25      3.00 o 
  -4  13   5       62.16       71.36      9.34 o 
  -3  13   5       69.35       66.53      7.66 o 
  -2  13   5        7.12        8.48      1.86 o 
  -1  13   5        3.65        4.29      1.23 o 
   0  13   5       46.76       46.06      4.70 o 
   1  13   5        1.02        3.26      1.57 o 
   2  13   5      289.45      295.55     20.50 o 
   3  13   5      206.16      229.99     22.40 o 
   4  13   5      218.45      224.84     11.42 o 
   5  13   5        1.58        2.45      2.50 o 
   6  13   5      157.63      151.24     36.02 o 
  -7  14   5       39.63       28.12      5.39 o 
  -6  14   5     1318.79     1445.18     25.92 o 
  -5  14   5       16.44       12.03      2.88 o 
  -4  14   5      118.27      123.77     11.22 o 
  -3  14   5      230.03      229.98     15.93 o 
  -2  14   5       17.26       22.66      4.02 o 
  -1  14   5       38.25       37.67      5.37 o 
   0  14   5       86.10       86.46      7.84 o 
   1  14   5      133.25      133.03      6.80 o 
   2  14   5      272.51      314.25     10.59 o 
   3  14   5      263.54      325.38     15.50 o 
   4  14   5       69.21       63.06     13.75 o 
   5  14   5        2.22        4.56      2.41 o 
  -7  15   5      190.90      171.88     20.38 o 
  -6  15   5        0.78        6.86      2.97 o 
  -5  15   5       86.29       78.98      9.13 o 
  -4  15   5        7.62        9.75      2.19 o 
  -3  15   5        9.28       12.70      2.42 o 
  -2  15   5       31.96       29.67      4.83 o 
  -1  15   5       15.63       12.90      2.46 o 
   0  15   5      160.70      162.87     11.03 o 
   1  15   5      299.66      319.68      8.01 o 
   2  15   5       49.66       52.40      9.37 o 
   3  15   5      156.00      165.81     16.51 o 
   4  15   5       90.25       80.78     16.24 o 
   5  15   5        2.04        1.30      2.13 o 
  -7  16   5       14.09       13.03      3.18 o 
  -6  16   5       18.27       17.90      4.08 o 
  -5  16   5       14.85       20.84      3.19 o 
  -4  16   5       39.95       40.61      5.79 o 
  -3  16   5       94.96      104.83     10.63 o 
  -2  16   5        1.34        3.29      1.64 o 
  -1  16   5       80.19       86.91      8.22 o 
   0  16   5       31.74       38.78      5.82 o 
   1  16   5      579.49      600.94     32.84 o 
   2  16   5      105.17      124.04     24.83 o 
   3  16   5        1.80        3.87      2.72 o 
   4  16   5       20.59       21.93      5.67 o 
   5  16   5        1.16        3.10      2.94 o 
  -7  17   5       43.84       36.56      8.41 o 
  -6  17   5       10.69        9.09      2.80 o 
  -5  17   5       51.66       56.41      7.74 o 
  -4  17   5        9.49        6.77      2.30 o 
  -3  17   5      300.69      283.40      9.92 o 
  -2  17   5       73.06       74.28     10.73 o 
  -1  17   5        7.13        8.38      1.69 o 
   0  17   5       34.06       38.77      6.01 o 
   1  17   5      150.02      143.24      5.75 o 
   2  17   5        6.08        6.40      3.26 o 
   3  17   5        4.35       10.18      4.95 o 
   4  17   5       15.24       20.29      5.33 o 
   5  17   5       25.10        8.10      4.71 o 
  -6  18   5        3.57        3.45      1.93 o 
  -5  18   5      303.41      328.29     16.02 o 
  -4  18   5        0.04        3.28      1.79 o 
  -3  18   5      306.43      351.44     12.86 o 
  -2  18   5      225.21      231.98      9.77 o 
  -1  18   5        0.44        1.87      1.36 o 
   0  18   5      110.03      121.04      8.66 o 
   1  18   5      294.64      324.09     12.37 o 
   2  18   5      167.37      197.21     13.76 o 
   3  18   5        6.32        9.09      3.73 o 
   4  18   5       21.82       15.58      6.38 o 
   5  18   5        0.85        3.73      3.82 o 
  -6  19   5       77.63       58.45      9.96 o 
  -5  19   5      101.89      100.58     13.16 o 
  -4  19   5        1.77        3.20      1.89 o 
  -3  19   5      275.16      282.03     10.35 o 
  -2  19   5      182.16      176.92      8.75 o 
  -1  19   5      265.44      286.79      7.55 o 
   0  19   5       62.01       59.17     11.72 o 
   1  19   5        4.52        2.66      3.00 o 
   2  19   5        1.11        1.61      3.12 o 
   3  19   5      365.79      406.00     15.44 o 
   4  19   5        0.25        2.94      2.52 o 
  -6  20   5       31.47       24.52      5.86 o 
  -5  20   5       14.86       11.44      4.16 o 
  -4  20   5        2.20        3.08      1.72 o 
  -3  20   5      287.63      309.89      8.82 o 
  -2  20   5       87.81       77.39     10.78 o 
  -1  20   5       41.71       45.23      9.60 o 
   0  20   5      106.34      120.31     12.57 o 
   1  20   5        0.34        4.83      4.45 o 
   2  20   5        9.62        9.41      5.12 o 
   3  20   5        0.17        1.81      2.22 o 
   4  20   5       55.51       58.93     14.74 o 
  -6  21   5       50.16       34.29      6.81 o 
  -5  21   5       19.14       17.27      3.72 o 
  -4  21   5        0.42        4.87      2.08 o 
  -3  21   5       35.09       40.08      6.85 o 
  -2  21   5      258.89      284.80      8.31 o 
  -1  21   5      161.47      177.32      8.94 o 
   0  21   5       30.49       23.09      6.04 o 
   1  21   5        0.37        3.74      2.97 o 
   2  21   5        0.72        4.28      2.70 o 
   3  21   5       20.80       21.79      6.89 o 
   4  21   5      271.99      352.69     20.40 o 
  -5  22   5       75.21       73.69     14.79 o 
  -4  22   5       36.27       32.45      7.27 o 
  -3  22   5      137.99      148.86      8.39 o 
  -2  22   5       99.32      113.54     13.83 o 
  -1  22   5      191.17      211.83     14.94 o 
   0  22   5      476.33      532.01     25.96 o 
   1  22   5      245.42      264.64     27.15 o 
   2  22   5       23.92       22.83      7.24 o 
   3  22   5      201.21      231.00     29.87 o 
  -5  23   5       62.67       51.58      9.93 o 
  -4  23   5        3.41        3.78      2.18 o 
  -3  23   5        9.01        8.99      2.84 o 
  -2  23   5       36.23       25.73      5.57 o 
  -1  23   5        0.30        3.46      1.40 o 
   0  23   5       33.57       24.95      7.89 o 
   1  23   5       75.14       79.44     19.02 o 
   2  23   5       57.55       43.74     13.43 o 
   3  23   5        2.78        3.92      2.95 o 
  -4  24   5      163.53      166.34     15.06 o 
  -3  24   5       11.56       10.70      3.41 o 
  -2  24   5        1.84        2.40      1.97 o 
  -1  24   5      166.81      172.18     17.88 o 
   0  24   5        7.48       10.71      4.29 o 
   1  24   5      123.91      117.45     24.40 o 
   2  24   5       59.62       57.38     14.77 o 
  -4  25   5        7.10        4.15      2.04 o 
  -3  25   5       99.39      108.84     15.41 o 
  -2  25   5       22.43       21.07      4.43 o 
  -1  25   5       15.85        9.32      5.27 o 
   0  25   5       16.71       16.36      5.64 o 
   1  25   5       38.56       32.97     11.79 o 
   2  25   5        0.14        5.62      4.51 o 
  -3  26   5       13.06        6.75      2.95 o 
  -2  26   5      128.47      104.17     19.50 o 
  -1  26   5       78.28       50.39     15.02 o 
   0  26   5        3.41        2.86      3.32 o 
   1  26   5       13.79       16.12      4.49 o 
  -1  27   5       48.66       40.45     13.28 o 
  -8   0   6       90.11       79.51     12.89 o 
  -7   0   6      160.04      142.00     27.81 o 
  -6   0   6        0.58        6.24      3.18 o 
  -5   0   6       20.62       22.28      4.86 o 
  -4   0   6        6.57        7.04      4.09 o 
  -3   0   6      807.65      896.97     36.82 o 
  -2   0   6      102.43      119.45     16.85 o 
  -1   0   6      839.85      879.48     23.06 o 
   0   0   6       28.61       27.75      4.61 o 
   1   0   6        0.00        2.18      1.70 o 
   2   0   6      963.13     1018.82     26.91 o 
   3   0   6        5.65        7.77      3.98 o 
  -8   1   6       11.32        7.20      3.05 o 
  -7   1   6        0.63        5.93      2.44 o 
  -6   1   6      152.26      155.47     15.92 o 
  -5   1   6       98.29       89.63     11.68 o 
  -4   1   6       58.40       70.11      9.07 o 
  -3   1   6      162.66      196.23     15.80 o 
  -2   1   6     3830.41     4212.60     38.41 o 
  -1   1   6     1799.71     1894.52     23.64 o 
   0   1   6       17.41       19.21      3.01 o 
   1   1   6       11.90       10.74      2.06 o 
   2   1   6      441.03      442.76     11.56 o 
   3   1   6       10.23        9.27      2.68 o 
  -8   2   6        0.27        1.11      1.86 o 
  -7   2   6        0.64        4.11      2.20 o 
  -6   2   6        0.32        3.93      1.99 o 
  -5   2   6      115.46      113.27     13.05 o 
  -4   2   6       40.00       38.10      6.21 o 
  -3   2   6        0.03        2.91      1.33 o 
  -2   2   6       76.77       90.37     10.63 o 
  -1   2   6       13.14       11.61      2.53 o 
   0   2   6       33.37       33.10      4.64 o 
   1   2   6      374.48      402.44      7.55 o 
   2   2   6      120.19      118.44      4.88 o 
   3   2   6        3.20        2.69      2.45 o 
   4   2   6        0.01        0.61      1.53 o 
  -8   3   6       14.59       10.28      3.45 o 
  -7   3   6        2.95        6.28      2.89 o 
  -6   3   6        5.63        6.71      2.06 o 
  -5   3   6        6.91        5.72      2.60 o 
  -4   3   6       14.66       17.71      3.19 o 
  -3   3   6       11.36       13.86      2.74 o 
  -2   3   6      366.35      349.91      9.03 o 
  -1   3   6      168.29      165.43      8.12 o 
   0   3   6        2.81        7.79      2.02 o 
   1   3   6       77.27       72.02      5.93 o 
   2   3   6        0.59        1.53      1.14 o 
   3   3   6      139.39      152.95      6.67 o 
   4   3   6       18.74       15.04      7.46 o 
  -8   4   6       19.21       16.82      4.46 o 
  -7   4   6       13.20       17.91      3.31 o 
  -6   4   6       40.25       40.92      7.58 o 
  -5   4   6       89.47       94.59     10.37 o 
  -4   4   6       22.15       23.95      4.00 o 
  -3   4   6      128.62      132.59     12.10 o 
  -2   4   6        0.68        4.54      1.92 o 
  -1   4   6      958.46     1008.31     13.57 o 
   0   4   6       51.98       59.63      6.66 o 
   1   4   6       39.03       34.19      4.19 o 
   2   4   6       72.23       66.53      8.05 o 
   3   4   6        1.15        1.18      1.14 o 
   4   4   6        9.25        4.71      3.49 o 
  -8   5   6       13.45       11.32      3.46 o 
  -7   5   6      120.53      116.63     15.18 o 
  -6   5   6       19.59       15.56      3.29 o 
  -5   5   6        0.00        6.18      2.69 o 
  -4   5   6        9.47       13.64      3.40 o 
  -3   5   6       97.23       94.55     10.38 o 
  -2   5   6      178.57      184.19      8.96 o 
  -1   5   6      285.39      294.39      9.83 o 
   0   5   6       17.19       17.56      3.30 o 
   1   5   6       15.79       15.21      2.59 o 
   2   5   6       43.40       40.32      5.66 o 
   3   5   6        0.22        1.13      1.76 o 
   4   5   6       54.53       46.60     16.70 o 
  -8   6   6        8.48        6.44      3.09 o 
  -7   6   6       66.34       64.85     10.10 o 
  -6   6   6       75.78       71.59      9.94 o 
  -5   6   6        0.01        3.39      1.46 o 
  -4   6   6      130.40      144.36      8.65 o 
  -3   6   6      178.33      198.21      8.93 o 
  -2   6   6      108.88      120.64     11.79 o 
  -1   6   6      418.81      446.78      8.85 o 
   0   6   6       45.40       47.28      6.16 o 
   1   6   6       34.84       24.15      4.69 o 
   2   6   6      147.91      154.73      8.82 o 
   3   6   6       13.69       14.29      3.43 o 
   4   6   6        4.81        2.87      4.53 o 
   5   6   6      103.91      118.03      9.30 o 
  -8   7   6      167.27      153.79     19.92 o 
  -7   7   6      482.00      476.37     17.03 o 
  -6   7   6       42.52       43.43      6.94 o 
  -5   7   6      100.70       99.54     11.70 o 
  -4   7   6      300.22      334.60     13.58 o 
  -3   7   6       58.41       64.81      8.48 o 
  -2   7   6      112.04      127.82     11.23 o 
  -1   7   6      285.44      301.00      7.33 o 
   0   7   6        3.32        3.62      1.46 o 
   1   7   6       91.94       86.48      8.54 o 
   2   7   6      187.77      193.71     14.90 o 
   3   7   6      147.69      169.89     27.12 o 
   4   7   6      387.86      433.10     16.70 o 
   5   7   6       25.75       25.56      9.72 o 
  -7   8   6        0.36        5.40      2.89 o 
  -6   8   6       19.75       20.08      3.30 o 
  -5   8   6      256.74      263.21     12.88 o 
  -4   8   6      465.11      483.26     17.51 o 
  -3   8   6       10.54       14.63      2.88 o 
  -2   8   6      267.76      272.92      7.75 o 
  -1   8   6      330.00      338.88      6.80 o 
   0   8   6      265.52      257.29      7.98 o 
   1   8   6        0.02        1.71      1.13 o 
   2   8   6        1.25        2.13      2.72 o 
   3   8   6       41.46       40.68     10.17 o 
   4   8   6        0.52       -1.90      3.91 o 
   5   8   6        2.17        3.55      2.87 o 
  -7   9   6       50.30       46.09      7.83 o 
  -6   9   6       29.44       40.05      5.41 o 
  -5   9   6       14.31       15.70      3.14 o 
  -4   9   6       29.96       39.27      6.17 o 
  -3   9   6        5.38        5.94      2.47 o 
  -2   9   6        9.30       10.63      2.26 o 
  -1   9   6      105.08      106.48      9.87 o 
   0   9   6      623.81      616.82     10.05 o 
   1   9   6       66.69       66.87      7.88 o 
   2   9   6      120.48      130.02     18.82 o 
   3   9   6       24.64       18.85      5.78 o 
   4   9   6      126.59      134.39     13.88 o 
   5   9   6        4.29        3.06      3.06 o 
  -7  10   6       70.66       70.68      7.72 o 
  -6  10   6        3.11        3.88      1.97 o 
  -5  10   6      679.85      743.57     14.32 o 
  -4  10   6        7.42       10.10      2.25 o 
  -3  10   6       34.80       34.16      5.44 o 
  -2  10   6       76.17       82.30      8.33 o 
  -1  10   6      191.12      202.13      6.98 o 
   0  10   6      397.31      403.56      8.07 o 
   1  10   6      183.75      178.30      9.09 o 
   2  10   6        7.59       10.64      4.34 o 
   3  10   6        8.43        8.25      3.76 o 
   4  10   6       26.43       19.00      4.68 o 
   5  10   6      192.36      213.98     12.60 o 
  -7  11   6       25.38       21.32      4.44 o 
  -6  11   6      230.02      246.78     12.61 o 
  -5  11   6      197.39      210.96     11.35 o 
  -4  11   6        0.55        4.07      1.75 o 
  -3  11   6       10.66       11.39      2.54 o 
  -2  11   6      316.69      355.15     10.86 o 
  -1  11   6      157.34      159.73      5.84 o 
   0  11   6      498.54      510.18     10.94 o 
   1  11   6      274.86      312.31     14.86 o 
   2  11   6       18.69       19.14      4.22 o 
   3  11   6      200.17      217.55     25.69 o 
   4  11   6        0.31        1.43      1.90 o 
   5  11   6       14.97       16.57      6.85 o 
  -7  12   6      106.92      100.90     14.95 o 
  -6  12   6       31.14       23.53      4.45 o 
  -5  12   6       82.56       75.52     10.18 o 
  -4  12   6       38.30       37.71      5.84 o 
  -3  12   6       42.53       46.06      5.67 o 
  -2  12   6        0.89        2.34      1.60 o 
  -1  12   6        1.86        3.71      1.70 o 
   0  12   6      181.29      166.18      7.05 o 
   1  12   6       44.94       49.39      7.36 o 
   2  12   6       33.83       36.11      6.54 o 
   3  12   6       42.10       34.30      6.96 o 
   4  12   6       45.16       36.40      9.14 o 
   5  12   6       35.33       19.02     17.55 o 
  -7  13   6      246.03      278.74     15.63 o 
  -6  13   6       60.20       55.11      9.46 o 
  -5  13   6        8.47        7.11      2.58 o 
  -4  13   6        0.24        3.88      1.69 o 
  -3  13   6      157.21      172.80      9.14 o 
  -2  13   6        9.94        8.10      2.19 o 
  -1  13   6      108.60      124.18      7.39 o 
   0  13   6        6.72        7.59      2.97 o 
   1  13   6      791.64      858.65     22.59 o 
   2  13   6       26.68       38.69      8.89 o 
   3  13   6      118.23      106.44     20.31 o 
   4  13   6      193.43      221.09     25.35 o 
  -7  14   6      111.75      103.77     19.96 o 
  -6  14   6      166.32      165.18     15.74 o 
  -5  14   6       42.46       48.52      7.10 o 
  -4  14   6        5.20        6.35      1.79 o 
  -3  14   6       48.40       50.77      7.17 o 
  -2  14   6       89.93       83.38     11.17 o 
  -1  14   6       16.87       16.50      3.06 o 
   0  14   6        2.12        4.79      2.99 o 
   1  14   6      142.53      156.91     23.63 o 
   2  14   6       27.31       32.55      8.38 o 
   3  14   6      190.06      204.15     13.00 o 
   4  14   6       15.66       12.77      4.37 o 
  -6  15   6       48.88       47.23      8.84 o 
  -5  15   6        6.54        7.08      3.14 o 
  -4  15   6        0.36        4.31      2.25 o 
  -3  15   6       10.59        9.49      2.81 o 
  -2  15   6        6.80        5.70      1.79 o 
  -1  15   6      164.55      169.88     14.13 o 
   0  15   6       32.48       32.32      7.20 o 
   1  15   6       67.21       62.50     12.59 o 
   2  15   6       22.95       19.51      5.95 o 
   3  15   6      482.54      564.10     32.11 o 
   4  15   6        9.85        6.25      3.39 o 
  -6  16   6       20.97       19.16      4.68 o 
  -5  16   6       31.15       27.34      5.32 o 
  -4  16   6        3.79        5.46      2.50 o 
  -3  16   6      255.45      259.16      8.30 o 
  -2  16   6       17.03       13.76      3.26 o 
  -1  16   6       10.66        9.85      3.65 o 
   0  16   6       38.91       33.37      7.68 o 
   1  16   6        3.81        3.54      3.07 o 
   2  16   6        0.10        3.15      3.67 o 
   3  16   6        1.51        3.08      2.48 o 
   4  16   6        0.64        1.87      2.32 o 
  -6  17   6      111.06       91.51     15.60 o 
  -5  17   6       81.72       72.70     11.05 o 
  -4  17   6      198.55      194.50     13.83 o 
  -3  17   6        4.71        7.88      2.37 o 
  -2  17   6        1.00        4.81      1.90 o 
  -1  17   6       22.08       23.14      5.16 o 
   0  17   6      264.65      288.44     33.38 o 
   1  17   6      164.79      160.04     11.04 o 
   2  17   6       42.60       51.82     13.03 o 
   3  17   6        0.38        4.89      3.52 o 
   4  17   6        3.87        2.97      2.83 o 
  -5  18   6       47.94       40.94      7.10 o 
  -4  18   6        9.53        8.43      2.49 o 
  -3  18   6      257.94      283.44     17.49 o 
  -2  18   6       83.52       62.98     14.06 o 
  -1  18   6       39.97       42.85      6.59 o 
   0  18   6        0.80        3.11      2.67 o 
   1  18   6       15.32       10.90      6.48 o 
   2  18   6       27.13       15.29      9.78 o 
   3  18   6       22.22       18.53      9.85 o 
  -5  19   6        5.91        1.51      2.62 o 
  -4  19   6        2.28        5.56      2.19 o 
  -3  19   6       17.74       14.79      3.59 o 
  -2  19   6      741.41      827.58     18.16 o 
  -1  19   6      524.61      566.55     12.31 o 
   0  19   6       59.45       55.13     11.52 o 
   1  19   6      112.46      109.60     26.71 o 
   2  19   6       85.48       75.56     18.24 o 
   3  19   6       39.54       34.31     10.21 o 
  -5  20   6      123.08      114.04     17.15 o 
  -4  20   6       33.37       25.86      6.27 o 
  -3  20   6        6.18        6.43      2.46 o 
  -2  20   6       81.26       67.76     10.75 o 
  -1  20   6        6.12        6.15      3.03 o 
   0  20   6       31.63       29.14      6.98 o 
   1  20   6       53.05       72.58     17.22 o 
   2  20   6        5.50        7.48      4.21 o 
  -4  21   6        7.10        7.97      2.07 o 
  -3  21   6      321.57      318.70     16.43 o 
  -2  21   6      768.94      840.81     14.59 o 
  -1  21   6      161.82      181.40      9.61 o 
   0  21   6        1.78        2.73      3.26 o 
   1  21   6      159.79      154.39     32.37 o 
   2  21   6       30.34       26.95      9.02 o 
  -4  22   6       15.10       10.69      3.02 o 
  -3  22   6       81.84       65.09     11.27 o 
  -2  22   6        9.38        4.89      3.09 o 
  -1  22   6      140.41      150.19     23.35 o 
   0  22   6       14.84       10.40      5.59 o 
   1  22   6       70.89       49.90     15.96 o 
  -3  23   6        0.94        4.24      1.96 o 
  -2  23   6      100.69       81.62     13.10 o 
  -1  23   6       16.99       11.14      3.92 o 
   0  23   6       12.49       15.77      5.78 o 
   1  23   6        1.16        9.16      4.73 o 
  -2  24   6       11.28        9.47      3.64 o 
  -1  24   6       64.42       53.52     18.04 o 
   0  24   6        4.01        3.33      3.49 o 
  -7   1   7       11.01        9.19      2.98 o 
  -6   1   7       26.65       18.49      4.35 o 
  -5   1   7       11.68       12.26      3.34 o 
  -4   1   7        1.12        6.06      2.70 o 
  -3   1   7        3.11        6.75      2.39 o 
  -2   1   7       50.32       49.06      6.72 o 
  -1   1   7        0.55        5.58      2.15 o 
   0   1   7        9.58        8.91      2.14 o 
   1   1   7        0.07        2.12      1.45 o 
   2   1   7       20.60       13.88      4.04 o 
  -7   2   7       11.80       11.28      3.48 o 
  -6   2   7       90.52       84.98     12.55 o 
  -5   2   7       68.51       62.65     11.14 o 
  -4   2   7       13.57       14.38      3.01 o 
  -3   2   7       46.95       37.77      6.54 o 
  -2   2   7       53.18       40.18      5.88 o 
  -1   2   7       71.28       70.09      9.65 o 
   0   2   7        9.47        8.12      1.95 o 
   1   2   7       29.31       22.73      4.17 o 
   2   2   7      145.83      123.35     21.53 o 
  -7   3   7      104.48       97.11     17.50 o 
  -6   3   7       33.09       36.63      6.63 o 
  -5   3   7      107.92      126.22     11.68 o 
  -4   3   7      240.92      275.00     13.20 o 
  -3   3   7       77.95       77.97     12.55 o 
  -2   3   7       18.46       15.02      2.63 o 
  -1   3   7       11.08       11.27      2.52 o 
   0   3   7        4.30        3.35      1.57 o 
   1   3   7        5.30        2.78      1.63 o 
   2   3   7       11.17        7.89      3.36 o 
  -7   4   7        2.28        3.67      2.57 o 
  -6   4   7       59.35       60.82      9.49 o 
  -5   4   7      235.12      242.06     18.71 o 
  -4   4   7        1.86        3.60      2.02 o 
  -3   4   7       19.26       20.20      4.28 o 
  -2   4   7      119.62      116.11     11.52 o 
  -1   4   7       32.60       22.53      4.72 o 
   0   4   7      100.57       92.84     10.82 o 
   1   4   7      114.20      110.28     16.02 o 
   2   4   7       52.31       46.14      9.75 o 
   3   4   7      119.06      103.54     21.47 o 
  -7   5   7      287.87      287.05     14.11 o 
  -6   5   7       10.67       13.07      3.47 o 
  -5   5   7      357.68      429.82     16.74 o 
  -4   5   7        0.94        6.95      2.44 o 
  -3   5   7       53.45       59.51      8.73 o 
  -2   5   7       57.87       60.47      7.64 o 
  -1   5   7       14.47       12.13      3.06 o 
   0   5   7       19.35       16.73      4.27 o 
   1   5   7       86.30       69.13     11.62 o 
   2   5   7        3.18        4.49      1.80 o 
   3   5   7       23.93       16.63      8.07 o 
  -7   6   7       64.29       61.32      9.09 o 
  -6   6   7       21.25       25.07      5.16 o 
  -5   6   7       22.19       25.03      5.96 o 
  -4   6   7       70.24       65.81      8.60 o 
  -3   6   7       21.01       23.72      4.54 o 
  -2   6   7       40.42       53.88      6.82 o 
  -1   6   7        0.30        2.48      1.42 o 
   0   6   7        8.15        8.50      2.62 o 
   1   6   7       88.88       82.41     16.37 o 
   2   6   7        0.38        2.17      1.86 o 
   3   6   7       73.84       61.77     20.36 o 
  -7   7   7      161.77      137.00     17.15 o 
  -6   7   7       15.17       11.84      3.17 o 
  -5   7   7      401.81      427.79     15.08 o 
  -4   7   7       55.38       52.76      7.17 o 
  -3   7   7       23.12       21.29      3.20 o 
  -2   7   7        0.25        2.17      1.70 o 
  -1   7   7       61.11       61.44      8.26 o 
   0   7   7        9.39        6.57      2.63 o 
   1   7   7        9.57       10.73      3.36 o 
   2   7   7       13.67        6.86      3.02 o 
   3   7   7      101.01      100.85     19.45 o 
  -6   8   7       23.57       17.55      3.56 o 
  -5   8   7        7.13       13.58      3.31 o 
  -4   8   7       28.73       24.35      4.55 o 
  -3   8   7       23.55       20.17      4.40 o 
  -2   8   7       52.89       53.47      8.78 o 
  -1   8   7       34.19       26.64      4.98 o 
   0   8   7      472.48      454.66     11.88 o 
   1   8   7       81.68       69.92     12.34 o 
   2   8   7      125.57      105.07     18.39 o 
   3   8   7       11.73        9.23      4.95 o 
   4   8   7       89.94       65.86     31.74 o 
  -6   9   7       44.38       36.13      7.28 o 
  -5   9   7        3.52        3.85      2.34 o 
  -4   9   7        6.52       10.66      3.57 o 
  -3   9   7      223.40      222.67     17.46 o 
  -2   9   7        1.48        2.73      1.63 o 
  -1   9   7        0.38        2.48      1.51 o 
   0   9   7       57.82       57.28      8.87 o 
   1   9   7        0.87        4.25      2.79 o 
   2   9   7       67.77       60.35     10.91 o 
   3   9   7      508.40      626.78     21.71 o 
   4   9   7        3.98        6.48      3.98 o 
  -6  10   7        1.93        3.76      2.02 o 
  -5  10   7       61.17       51.30      8.87 o 
  -4  10   7      643.58      669.60     16.43 o 
  -3  10   7      121.48      114.89     11.19 o 
  -2  10   7        1.18        3.06      1.65 o 
  -1  10   7        4.64        4.50      1.39 o 
   0  10   7      164.09      162.78     14.40 o 
   1  10   7       79.72       63.12     13.47 o 
   2  10   7       69.62       59.72     11.49 o 
   3  10   7       81.04       54.40     15.14 o 
  -6  11   7       92.41       81.29     12.90 o 
  -5  11   7       10.88        7.12      3.38 o 
  -4  11   7        8.28       10.15      2.89 o 
  -3  11   7        4.35        3.15      1.60 o 
  -2  11   7        0.64        4.76      1.70 o 
  -1  11   7      818.93      833.88     12.89 o 
   0  11   7        4.81        9.34      2.98 o 
   1  11   7       60.93       69.69     16.49 o 
   2  11   7      121.00       98.74     16.79 o 
   3  11   7      504.27      524.82     15.60 o 
  -6  12   7      135.82      134.53     18.06 o 
  -5  12   7       11.99        8.13      3.10 o 
  -4  12   7      175.59      171.25     16.85 o 
  -3  12   7       18.11       20.26      3.40 o 
  -2  12   7        2.19        4.54      2.19 o 
  -1  12   7      136.45      130.17     14.44 o 
   0  12   7       81.37       76.25     14.56 o 
   1  12   7      227.06      258.93     10.29 o 
   2  12   7      161.97      129.45     23.11 o 
   3  12   7        1.34        6.01      3.65 o 
  -6  13   7        3.42        4.51      2.88 o 
  -5  13   7       19.19       18.55      3.87 o 
  -4  13   7        0.00        4.64      2.22 o 
  -3  13   7       19.07       13.29      3.10 o 
  -2  13   7        0.88        2.64      1.78 o 
  -1  13   7       37.46       36.33      7.21 o 
   0  13   7       50.15       54.75     14.05 o 
   1  13   7      191.77      170.09     23.14 o 
   2  13   7       43.31       28.88     10.59 o 
   3  13   7       43.78       26.89      7.04 o 
  -5  14   7        0.49        4.10      2.22 o 
  -4  14   7        7.90        7.10      2.37 o 
  -3  14   7        2.74        3.32      2.15 o 
  -2  14   7        0.70        5.07      2.23 o 
  -1  14   7        1.10        3.51      2.18 o 
   0  14   7       93.97       72.80     14.00 o 
   1  14   7      142.75      142.40     22.36 o 
   2  14   7      225.32      252.89     37.55 o 
   3  14   7      145.23      101.30     23.62 o 
  -5  15   7      105.38       97.60     15.97 o 
  -4  15   7        1.79        4.22      1.64 o 
  -3  15   7       63.92       48.79      9.79 o 
  -2  15   7        1.45        4.78      2.70 o 
  -1  15   7       73.66       64.98     13.01 o 
   0  15   7       17.42       19.44      5.26 o 
   1  15   7        7.25        6.11      3.25 o 
   2  15   7        1.92        0.59      3.04 o 
  -5  16   7       81.77       53.82     13.40 o 
  -4  16   7       52.56       38.83      9.05 o 
  -3  16   7        0.10        2.69      1.78 o 
  -2  16   7      114.71      105.32     12.39 o 
  -1  16   7       56.61       65.60     16.65 o 
   0  16   7        1.92        1.77      2.98 o 
   1  16   7        6.21        8.27      4.08 o 
   2  16   7       12.99       12.25      5.54 o 
  -4  17   7      147.46      129.56     12.67 o 
  -3  17   7      108.34       92.95     19.34 o 
  -2  17   7       29.32       19.24      5.32 o 
  -1  17   7        0.91        3.87      2.49 o 
   0  17   7       45.25       32.37      7.86 o 
   1  17   7       19.06       19.22      5.00 o 
   2  17   7        4.98        5.96      3.87 o 
  -4  18   7       39.23       35.67      6.89 o 
  -3  18   7        1.21        3.41      2.41 o 
  -2  18   7       42.64       31.72      7.10 o 
  -1  18   7       36.45       42.67     11.24 o 
   0  18   7       21.45       27.03      9.35 o 
   1  18   7       28.68       22.31      5.02 o 
  -3  19   7        1.95        3.38      1.99 o 
  -2  19   7        8.01        6.81      2.35 o 
  -1  19   7      136.81      125.40     25.01 o 
   0  19   7       12.94       11.10      5.45 o 
   1  19   7       49.47       49.61     16.76 o 
  -2  20   7        6.92        7.37      3.48 o 
  -1  20   7        9.90       11.58      5.99 o 
   0  20   7       46.81       34.62     10.40 o 
  -5   0   8        0.00        2.72      2.50 o 
  -4   0   8        3.75        2.93      3.71 o 
  -3   0   8     1242.10     1328.94     32.20 o 
  -2   0   8       98.64       78.19     18.71 o 
  -1   0   8      262.27      275.00     10.02 o 
   0   0   8        0.35        2.77      1.56 o 
  -5   1   8        0.06        3.39      2.27 o 
  -4   1   8       37.19       37.00      5.46 o 
  -3   1   8      201.43      177.06     16.67 o 
  -2   1   8     1683.58     1707.60     23.96 o 
  -1   1   8       56.81       46.12      7.30 o 
   0   1   8       12.30       11.98      2.76 o 
  -5   2   8       12.86       10.29      2.79 o 
  -4   2   8       27.17       33.91      5.73 o 
  -3   2   8      324.67      317.71     14.02 o 
  -2   2   8       81.11       75.10      9.81 o 
  -1   2   8      159.97      156.51     11.21 o 
   0   2   8        4.89        3.77      1.73 o 
   1   2   8       14.46        7.64      4.89 o 
  -5   3   8        6.15        5.99      2.24 o 
  -4   3   8       47.81       46.44      6.95 o 
  -3   3   8       76.02       69.08     10.50 o 
  -2   3   8        8.90        6.22      2.92 o 
  -1   3   8       28.65       22.01      4.10 o 
   0   3   8       12.60       10.23      2.84 o 
   1   3   8       11.76        9.17      4.40 o 
  -5   4   8       97.95       77.79     11.71 o 
  -4   4   8      297.65      307.56     11.23 o 
  -3   4   8       18.85       14.76      3.24 o 
  -2   4   8      285.14      296.81     18.13 o 
  -1   4   8        1.49        2.51      1.77 o 
   0   4   8        6.69        5.60      3.66 o 
   1   4   8       42.17       30.94     14.92 o 
  -5   5   8       37.41       31.50      5.50 o 
  -4   5   8       24.98       23.51      4.15 o 
  -3   5   8       21.23       24.04      4.98 o 
  -2   5   8       14.63       13.57      3.19 o 
  -1   5   8       46.25       36.94      5.96 o 
   0   5   8       21.76       15.81      6.03 o 
   1   5   8        7.20        5.53      3.32 o 
   2   5   8        1.81        3.24      3.55 o 
  -5   6   8       51.42       47.33      9.13 o 
  -4   6   8      113.11       90.00     11.90 o 
  -3   6   8        5.83        5.19      2.04 o 
  -2   6   8        0.92        3.63      1.98 o 
  -1   6   8        4.08        5.63      1.75 o 
   0   6   8        3.01        3.16      3.39 o 
   1   6   8       70.30       58.26     15.45 o 
   2   6   8      124.57       78.77     31.80 o 
  -5   7   8      125.38      102.03     15.59 o 
  -4   7   8        5.16        3.98      2.36 o 
  -3   7   8       24.10       22.37      4.41 o 
  -2   7   8        1.74        2.84      2.04 o 
  -1   7   8        0.24        2.30      2.04 o 
   0   7   8        2.25        3.52      3.90 o 
   1   7   8      211.23      183.71     39.81 o 
   2   7   8       10.44        5.57      5.99 o 
  -5   8   8      148.47      120.46     19.46 o 
  -4   8   8       59.25       47.08      7.88 o 
  -3   8   8       69.17       50.50     10.07 o 
  -2   8   8        5.67        5.92      2.09 o 
  -1   8   8      162.69      132.36     14.53 o 
   0   8   8        1.77        4.04      4.53 o 
   1   8   8      209.98      153.53     27.43 o 
   2   8   8        5.93        9.30      5.26 o 
  -5   9   8      112.04       99.47     12.51 o 
  -4   9   8        7.78        8.24      2.56 o 
  -3   9   8       37.36       28.35      5.23 o 
  -2   9   8       27.79       25.64      5.08 o 
  -1   9   8      209.48      168.10     15.64 o 
   0   9   8        3.21        4.60      3.63 o 
   1   9   8       42.51       32.16     11.99 o 
   2   9   8        6.24        8.75      5.50 o 
  -4  10   8       23.13       20.12      5.42 o 
  -3  10   8       48.13       34.69      6.93 o 
  -2  10   8       20.26       14.77      4.17 o 
  -1  10   8       42.15       26.32      6.88 o 
   0  10   8        9.00        4.64      3.50 o 
   1  10   8      171.15      156.78     24.13 o 
  -4  11   8       11.97        9.05      4.78 o 
  -3  11   8      116.18       90.66     15.55 o 
  -2  11   8        6.72        2.91      2.17 o 
  -1  11   8      442.31      453.74     13.30 o 
   0  11   8      174.61      145.50     22.12 o 
   1  11   8       37.51       34.74      8.39 o 
  -4  12   8       30.51       21.88      4.84 o 
  -3  12   8       76.05       66.31     11.44 o 
  -2  12   8        0.13        1.20      1.68 o 
  -1  12   8        7.94        5.47      3.74 o 
   0  12   8       82.80       48.34     14.16 o 
   1  12   8       30.06       26.47      6.61 o 
  -3  13   8        0.53        2.82      2.56 o 
  -2  13   8      110.70       81.19     15.35 o 
  -1  13   8        0.25       -0.75      2.83 o 
   0  13   8      492.30      506.61     65.80 o 
  -3  14   8       39.17       34.29     12.17 o 
  -2  14   8        3.54        4.14      2.69 o 
  -1  14   8       28.49       27.26      8.11 o 
   0  14   8        1.64        4.41      4.32 o 
  -2  15   8      114.17      127.15     23.19 o 
  -1  15   8       26.87       20.13      5.08 o 
  -2   1   9        3.28        4.33      2.01 o 
  -1   1   9        6.00        3.31      1.77 o 
  -2   2   9        1.86        3.86      2.43 o 
                                                 
